# Supplementary material for: iSheep: an Integrated Resource for Sheep Genome, Variant and Phenotype
Source: Front Genet. 2021 Aug 17;12:714852. doi: 10.3389/fgene.2021.714852 (PMC8418083; doi:10.3389/fgene.2021.714852)
Supplement: Supplementary file 1 [file Table_1.XLSX]

## Sheet: Table S1
Table S1 | Sampling information of 355 individuals for WGS data, 1512 individuals for Illumina 50K BeadChip and 911 individuals for Ovine Infinium HD SNP BeadChip.
Sample ID	Biosample ID	Bioproject ID	Species	Breed	Sex	Sample location	Material	Technology	Assay type	Coverage	data resource
AUMEHM01	ERS1460923	SRP078481	Ovis aries	Merino Horned	male	Oceania,Australia	Semen	Illumina HiSeq 2500	WGS	14.95	GVM
AUMEHM02	ERS1460904	SRP078481	Ovis aries	Merino Horned	male	Oceania,Australia	Semen	Illumina HiSeq 2500	WGS	16.87	GVM
AUMEHM03	ERS1460978	SRP078481	Ovis aries	Merino Horned	male	Oceania,Australia	Semen	Illumina HiSeq 2500	WGS	16.42	GVM
AUMEHM04	ERS1461020	SRP078481	Ovis aries	Merino Horned	male	Oceania,Australia	Semen	Illumina HiSeq 2500	WGS	16.45	GVM
AUMEPM05	ERS1461055	SRP078481	Ovis aries	Merino Polled	male	Oceania,Australia	Semen	Illumina HiSeq 2500	WGS	14.46	GVM
AUMEPM06	ERS1460969	SRP078481	Ovis aries	Merino Polled	male	Oceania,Australia	Semen	Illumina HiSeq 2500	WGS	17.94	GVM
AUMEPM07	ERS1461067	SRP078481	Ovis aries	Merino Polled	male	Oceania,Australia	Semen	Illumina HiSeq 2500	WGS	17.11	GVM
AUMEPM08	ERS1461092	SRP078481	Ovis aries	Merino Polled	male	Oceania,Australia	Semen	Illumina HiSeq 2500	WGS	12.59	GVM
AUMEPM09	ERS1461107	SRP078481	Ovis aries	Merino Polled	male	Oceania,Australia	Semen	Illumina HiSeq 2500	WGS	19.44	GVM
AUMEPM10	ERS1460912	SRP078481	Ovis aries	Merino Polled	male	Oceania,Australia	Semen	Illumina HiSeq 2500	WGS	17.48	GVM
Camb0619497	ERS1171396	ERP015709	Ovis aries	-	-	-	-	Illumina HiSeq 2000	WGS	13.68	GVM
Camb10114673	ERS1171397	ERP015709	Ovis aries	-	-	-	-	Illumina HiSeq 2000	WGS	13.92	GVM
Camb12117423	ERS1171398	ERP015709	Ovis aries	-	-	-	-	Illumina HiSeq 2000	WGS	12.61	GVM
Camb976145	ERS1171399	ERP015709	Ovis aries	-	-	-	-	Illumina HiSeq 2000	WGS	12.77	GVM
Camb997502	ERS1171400	ERP015709	Ovis aries	-	-	-	-	Illumina HiSeq 2000	WGS	13.47	GVM
Camb997522	ERS1171401	ERP015709	Ovis aries	-	-	-	-	Illumina HiSeq 2000	WGS	12.87	GVM
Camb997550	ERS1171402	ERP015709	Ovis aries	-	-	-	-	Illumina HiSeq 2000	WGS	12.06	GVM
FCC1WTWACXX	SRS491828	SRP031497	Ovis aries	Katahdin	male	Northern America,United States of America	Blood	Illumina HiSeq 2000	WGS	12.76	GVM
HAS	SRS1899983	SRP096151	Ovis aries	Tibetan sheep	female	Eastern Asia,China,Sichuan,Songpan	Blood	Illumina HiSeq 2000	WGS	11.01	GVM
IROA-B2-5037	ERS154864	ERP001582	Ovis aries	-	female	Southern Asia,Iran,ilbolaghi,ilbolaghi	-	Illumina HiSeq 2000	WGS	14.01	GVM
IROA-B2-5296	ERS239046	ERP001582	Ovis aries	-	female	Southern Asia,Iran,Maku,Maku	-	Illumina HiSeq 2000	WGS	11.26	GVM
IROA-B3-5134	ERS239047	ERP001582	Ovis aries	-	male	Southern Asia,Iran,khoiy,khoiy	-	Illumina HiSeq 2000	WGS	12.31	GVM
IROA-B4-5190	ERS154865	ERP001582	Ovis aries	-	female	Southern Asia,Iran,salmas,salmas	-	Illumina HiSeq 2000	WGS	13.4	GVM
IROA-B5-5295	ERS154863	ERP001582	Ovis aries	-	male	Southern Asia,Iran,urumie,urumie	-	Illumina HiSeq 2000	WGS	13.32	GVM
IROA-B6-5139	ERS239048	ERP001582	Ovis aries	-	female	Southern Asia,Iran,naghade,naghade	-	Illumina HiSeq 2000	WGS	12.15	GVM
IROA-C3-5212	ERS154869	ERP001582	Ovis aries	-	male	Southern Asia,Iran,Ghare ziadin,Ghare ziadin	-	Illumina HiSeq 2000	WGS	13.98	GVM
IROA-C6-5187	ERS239049	ERP001582	Ovis aries	-	female	Southern Asia,Iran,oshnavie,oshnavie	-	Illumina HiSeq 2000	WGS	14.95	GVM
IROA-C7-5042	ERS239050	ERP001582	Ovis aries	-	female	Southern Asia,Iran,naghade,naghade	-	Illumina HiSeq 2000	WGS	13.85	GVM
IROA-D5-5081	ERS239051	ERP001582	Ovis aries	-	female	Southern Asia,Iran,azarshahr,azarshahr	-	Illumina HiSeq 2000	WGS	14.44	GVM
IROA-D6-5152	ERS154866	ERP001582	Ovis aries	-	female	Southern Asia,Iran,ajabshir,ajabshir	-	Illumina HiSeq 2000	WGS	13.78	GVM
IROA-D7-5033	ERS239052	ERP001582	Ovis aries	-	female	Southern Asia,Iran,naghade,naghade	-	Illumina HiSeq 2000	WGS	12.11	GVM
IROA-E5-5157	ERS239053	ERP001582	Ovis aries	-	female	Southern Asia,Iran,asko,asko	-	Illumina HiSeq 2000	WGS	12.95	GVM
IROA-E6-5351	ERS239054	ERP001582	Ovis aries	-	female	Southern Asia,Iran,malakan,malkan	-	Illumina HiSeq 2000	WGS	12.39	GVM
IROA-E7-5036	ERS239055	ERP001582	Ovis aries	-	male	Southern Asia,Iran,Miandoab,miandoab	-	Illumina HiSeq 2000	WGS	13.14	GVM
IROA-F10-5068	ERS239056	ERP001582	Ovis aries	-	male	Southern Asia,Iran,sanandaj,sanandaj	-	Illumina HiSeq 2000	WGS	13.6	GVM
IROA-F3-5142	ERS154867	ERP001582	Ovis aries	-	female	Southern Asia,Iran,ahar,ahar	-	Illumina HiSeq 2000	WGS	13.74	GVM
IROA-F5-5051	ERS154868	ERP001582	Ovis aries	-	female	Southern Asia,Iran,Bostan abad,Bostan abad	-	Illumina HiSeq 2000	WGS	12.87	GVM
IROA-G3-5095	ERS239057	ERP001582	Ovis aries	-	female	Southern Asia,Iran,ahar,ahar	-	Illumina HiSeq 2000	WGS	13.15	GVM
IROA-G4-5205	ERS154862	ERP001582	Ovis aries	-	female	Southern Asia,Iran,niaz,Meshkin shahr	-	Illumina HiSeq 2000	WGS	13.69	GVM
LAS	SRS1899981	SRP096151	Ovis aries	Small tailed han sheep	female	Eastern Asia,China,Shandong,Jining	Blood	Illumina HiSeq 2000	WGS	12.9	GVM
NT	SRS863607	SRP055842	Ovis canadensis	Bighorn sheep	-	Northern America,United States of America,Grand Teton National Park North Wyoming	Blood	Illumina HiSeq 2000	WGS	50.77	GVM
OARI_AFS32	SRS335685	SRP013208	Ovis aries	Afshari	-	-	Blood	Illumina HiSeq 2000	WGS	12.52	GVM
OARI_AFS33	SRS335703	SRP013208	Ovis aries	Afshari	-	-	Blood	Illumina HiSeq 2000	WGS	13.69	GVM
OARI_AW454	SRS335723	SRP013208	Ovis aries	Awassi	-	-	Blood	Illumina HiSeq 2000	WGS	14.91	GVM
OARI_AWD1	SRS335725	SRP013208	Ovis aries	African White Dorper	-	-	Blood	Illumina HiSeq 2000	WGS	13.65	GVM
OARI_AWD3	SRS335724	SRP013208	Ovis aries	African White Dorper	-	-	Blood	Illumina HiSeq 2000	WGS	14.31	GVM
OARI_AWT1	SRS335726	SRP013208	Ovis aries	Turkish Awassi	-	-	Blood	Illumina HiSeq 2000	WGS	10.67	GVM
OARI_AWT2	SRS335704	SRP013208	Ovis aries	Turkish Awassi	-	-	Blood	Illumina HiSeq 2000	WGS	16.77	GVM
OARI_BCS1	SRS335687	SRP013208	Ovis aries	Brazilian Creole	-	-	Blood	Illumina HiSeq 2000	WGS	10.56	GVM
OARI_BCS3	SRS335706	SRP013208	Ovis aries	Brazilian Creole	-	-	Blood	Illumina HiSeq 2000	WGS	15.17	GVM
OARI_BGE2	SRS335686	SRP013208	Ovis aries	Bangladeshi	-	-	Blood	Illumina HiSeq 2000	WGS	15.3	GVM
OARI_BGE4	SRS335705	SRP013208	Ovis aries	Bangladeshi	-	-	Blood	Illumina HiSeq 2000	WGS	15.24	GVM
OARI_BMN3	SRS335669	SRP013208	Ovis aries	Morada Nova	-	-	Blood	Illumina HiSeq 2000	WGS	14.97	GVM
OARI_BMN4	SRS335671	SRP013208	Ovis aries	Morada Nova	-	-	Blood	Illumina HiSeq 2000	WGS	12.01	GVM
OARI_BSI3	SRS335672	SRP013208	Ovis aries	Santa Inês	-	-	Blood	Illumina HiSeq 2000	WGS	14.42	GVM
OARI_BSI4	SRS335670	SRP013208	Ovis aries	Santa Inês	-	-	Blood	Illumina HiSeq 2000	WGS	12.4	GVM
OARI_CAS1	SRS335707	SRP013208	Ovis aries	Castellana	-	-	Blood	Illumina HiSeq 2000	WGS	19.89	GVM
OARI_CAS3	SRS335688	SRP013208	Ovis aries	Castellana	-	-	Blood	Illumina HiSeq 2000	WGS	14.81	GVM
OARI_CC50	SRS335708	SRP013208	Ovis aries	Cine Capari	-	-	Blood	Illumina HiSeq 2000	WGS	14.98	GVM
OARI_CHA02	SRS335689	SRP013208	Ovis aries	Changthangi	-	-	Blood	Illumina HiSeq 2000	WGS	19.84	GVM
OARI_CHA05	SRS335727	SRP013208	Ovis aries	Changthangi	-	-	Blood	Illumina HiSeq 2000	WGS	15.22	GVM
OARI_CHU1	SRS335728	SRP013208	Ovis aries	Churra	-	-	Blood	Illumina HiSeq 2000	WGS	12.92	GVM
OARI_CHU2	SRS335730	SRP013208	Ovis aries	Churra	-	-	Blood	Illumina HiSeq 2000	WGS	14.61	GVM
OARI_CHVA1	SRS335729	SRP013208	Ovis aries	Cheviot	-	-	Blood	Illumina HiSeq 2000	WGS	5.62	GVM
OARI_CHVC1	SRS335690	SRP013208	Ovis aries	Cheviot	-	-	Blood	Illumina HiSeq 2000	WGS	11.79	GVM
OARI_DWM1	SRS335709	SRP013208	Ovis aries	Dollgellau Welsh Mountain	-	-	Blood	Illumina HiSeq 2000	WGS	13.65	GVM
OARI_EMZ1	SRS335697	SRP013208	Ovis aries	Ethiopian Menz	-	-	Blood	Illumina HiSeq 2000	WGS	15.63	GVM
OARI_FIN1	SRS335716	SRP013208	Ovis aries	Finnsheep	-	-	Blood	Illumina HiSeq 2000	WGS	10.56	GVM
OARI_FIN4	SRS335737	SRP013208	Ovis aries	Finnsheep	-	-	Blood	Illumina HiSeq 2000	WGS	11.94	GVM
OARI_GAR4	SRS335736	SRP013208	Ovis aries	Indian Garole	-	-	Blood	Illumina HiSeq 2000	WGS	14.49	GVM
OARI_GCN4	SRS335739	SRP013208	Ovis aries	Gulf Coast native	-	-	Blood	Illumina HiSeq 2000	WGS	14.33	GVM
OARI_GCN5	SRS335738	SRP013208	Ovis aries	Gulf Coast native	-	-	Blood	Illumina HiSeq 2000	WGS	12.77	GVM
OARI_GUR4	SRS335698	SRP013208	Ovis aries	Garut	-	-	Blood	Illumina HiSeq 2000	WGS	14.96	GVM
OARI_GUR5	SRS335718	SRP013208	Ovis aries	Garut	-	-	Blood	Illumina HiSeq 2000	WGS	14.97	GVM
OARI_KR4	SRS335699	SRP013208	Ovis aries	Karya	-	-	Blood	Illumina HiSeq 2000	WGS	12.78	GVM
OARI_KRS3	SRS335719	SRP013208	Ovis aries	Karakas	-	-	Blood	Illumina HiSeq 2000	WGS	15.3	GVM
OARI_KRS5	SRS335681	SRP013208	Ovis aries	Karakas	-	-	Blood	Illumina HiSeq 2000	WGS	11.07	GVM
OARI_LAC1	SRS335682	SRP013208	Ovis aries	Meat Lacaune	-	-	Blood	Illumina HiSeq 2000	WGS	16.37	GVM
OARI_LAC84	SRS335683	SRP013208	Ovis aries	Mmilk Lacaune	-	-	Blood	Illumina HiSeq 2000	WGS	13.55	GVM
OARI_MER454	SRS335684	SRP013208	Ovis aries	Merino	-	-	Blood	Illumina HiSeq 2000	WGS	14.53	GVM
OARI_MERA1	SRS335720	SRP013208	Ovis aries	Merino	-	-	Blood	Illumina HiSeq 2000	WGS	13.87	GVM
OARI_MERC1	SRS335700	SRP013208	Ovis aries	Merino	-	-	Blood	Illumina HiSeq 2000	WGS	13.84	GVM
OARI_NDZ1	SRS335721	SRP013208	Ovis aries	Norduz	-	-	Blood	Illumina HiSeq 2000	WGS	12.13	GVM
OARI_NDZ4	SRS335701	SRP013208	Ovis aries	Norduz	-	-	Blood	Illumina HiSeq 2000	WGS	13.51	GVM
OARI_NQA11	SRS335740	SRP013208	Ovis aries	Namaqua Afrikaner	-	-	Blood	Illumina HiSeq 2000	WGS	15.79	GVM
OARI_OJA4	SRS335741	SRP013208	Ovis aries	Ojalada	-	-	Blood	Illumina HiSeq 2000	WGS	12.22	GVM
OARI_OJA5	SRS335742	SRP013208	Ovis aries	Ojalada	-	-	Blood	Illumina HiSeq 2000	WGS	12.76	GVM
OARI_PD454	SRS335743	SRP013208	Ovis aries	Poll Dorset	-	-	Blood	Illumina HiSeq 2000	WGS	10.46	GVM
OARI_RDA2	SRS335702	SRP013208	Ovis aries	Ronderib Afrikaner	-	-	Blood	Illumina HiSeq 2000	WGS	12.12	GVM
OARI_RDA4	SRS335722	SRP013208	Ovis aries	Ronderib Afrikaner	-	-	Blood	Illumina HiSeq 2000	WGS	14.33	GVM
OARI_ROM454	SRS335691	SRP013208	Ovis aries	Romney	-	-	Blood	Illumina HiSeq 2000	WGS	14.43	GVM
OARI_SALA1	SRS335710	SRP013208	Ovis aries	Salz	-	-	Blood	Illumina HiSeq 2000	WGS	6.92x	GVM
OARI_SALA2	SRS335674	SRP013208	Ovis aries	Salz	-	-	Blood	Illumina HiSeq 2000	WGS	15.85	GVM
OARI_SALC1	SRS335673	SRP013208	Ovis aries	Salz	-	-	Blood	Illumina HiSeq 2000	WGS	15.79	GVM
OARI_SBF454	SRS335676	SRP013208	Ovis aries	Scottish Blackface	-	-	Blood	Illumina HiSeq 2000	WGS	11.66	GVM
OARI_SKZ1	SRS335675	SRP013208	Ovis aries	Sakiz	-	-	Blood	Illumina HiSeq 2000	WGS	15.47	GVM
OARI_SKZ4	SRS335711	SRP013208	Ovis aries	Sakiz	-	-	Blood	Illumina HiSeq 2000	WGS	12.66	GVM
OARI_SMS2	SRS335692	SRP013208	Ovis aries	Swiss Mirror	-	-	Blood	Illumina HiSeq 2000	WGS	11.57	GVM
OARI_SUM2	SRS335713	SRP013208	Ovis aries	Sumatra	-	-	Blood	Illumina HiSeq 2000	WGS	15.42	GVM
OARI_SUM7	SRS335693	SRP013208	Ovis aries	Sumatra	-	-	Blood	Illumina HiSeq 2000	WGS	15.95	GVM
OARI_SWAA27	SRS335712	SRP013208	Ovis aries	Swiss White Alpine	-	-	Blood	Illumina HiSeq 2000	WGS	14.78	GVM
OARI_SWAA29	SRS335731	SRP013208	Ovis aries	Swiss White Alpine	-	-	Blood	Illumina HiSeq 2000	WGS	12.79	GVM
OARI_SWAN3	SRS335732	SRP013208	Ovis aries	Swiss White Alpine	-	-	Blood	Illumina HiSeq 2000	WGS	14.63	GVM
OARI_SWAN4	SRS335733	SRP013208	Ovis aries	Swiss White Alpine	-	-	Blood	Illumina HiSeq 2000	WGS	15.63	GVM
OARI_TEX454	SRS335734	SRP013208	Ovis aries	Texel	-	-	Blood	Illumina HiSeq 2000	WGS	13.56	GVM
OARI_TWM1	SRS335715	SRP013208	Ovis aries	Tregaon Welsh mountain	-	-	Blood	Illumina HiSeq 2000	WGS	12.4	GVM
OARI_VBS2	SRS335694	SRP013208	Ovis aries	Valais Blacknose	-	-	Blood	Illumina HiSeq 2000	WGS	10.02	GVM
OARI_WHSF1	SRS335714	SRP013208	Ovis aries	Welsh Hardy Speckled Face	-	-	Blood	Illumina HiSeq 2000	WGS	14.08	GVM
OARI_ZB08	SRS335695	SRP013208	Ovis aries	Northern Tibetan	-	-	Blood	Illumina HiSeq 2000	WGS	12.12	GVM
OARI_ZD11	SRS335677	SRP013208	Ovis aries	Eastern Tibetan	-	-	Blood	Illumina HiSeq 2000	WGS	14.28	GVM
OCAN_OCAN1	SRS335678	SRP013208	Ovis canadensis	Ovis canadensis	-	-	Blood	Illumina HiSeq 2000	WGS	11.73	GVM
OCAN_OCAN2	SRS335680	SRP013208	Ovis canadensis	Ovis canadensis	-	-	Blood	Illumina HiSeq 2000	WGS	11.55	GVM
OCAN_OCAN3	SRS335679	SRP013208	Ovis canadensis	Ovis canadensis	-	-	Blood	Illumina HiSeq 2000	WGS	13.48	GVM
ODAL_ODAL1	SRS335696	SRP013208	Ovis dalli	Ovis dalli	-	-	Blood	Illumina HiSeq 2000	WGS	12.75	GVM
ODAL_ODAL2	SRS335717	SRP013208	Ovis dalli	Ovis dalli	-	-	Blood	Illumina HiSeq 2000	WGS	12.47	GVM
QTLMAMMIT1	ERS793326	ERP011062	Ovis aries	-	-	-	Blood	Illumina HiSeq 2000	WGS	14.38	GVM
QTLMAMMIT2	ERS793327	ERP011062	Ovis aries	-	-	-	Blood	Illumina HiSeq 2000	WGS	14.15	GVM
QTLMAMMIT3	ERS793328	ERP011062	Ovis aries	-	-	-	Blood	Illumina HiSeq 2000	WGS	13.61	GVM
SRGD	SRS863606	SRP055842	Ovis canadensis	Bighorn sheep	-	Northern America,United States of America,Sun River Gibson Dam Montana	Blood	Illumina HiSeq 2000	WGS	16.8	GVM
SRP015707	SRS863604	SRP055842	Ovis aries	-	-	-	-	Illumina Genome Analyzer II,Illumina Genome Analyzer Iix	WGS	16.46	GVM
ST	SRS362219	SRP015707	Ovis canadensis	Bighorn sheep	-	Northern America,United States of America,Grand Teton National Park South Wyoming	Blood	Illumina HiSeq 2000	WGS	34.08	GVM
WBN	SRS863609	SRP055842	Ovis canadensis	Bighorn sheep	-	Northern America,United States of America,Whiskey Basin Wyoming	Blood	Illumina HiSeq 2000	WGS	26.65	GVM
WBO	SRS863610	SRP055842	Ovis canadensis	Bighorn sheep	-	Northern America,United States of America,Whiskey Basin Wyoming	Blood	Illumina HiSeq 2000	WGS	30.24	GVM
soay_logan_01	SRS863612	SRP055842	Ovis aries	North American Soay	male	Northern America,United States of America,Wisconsin	Blood	Illumina HiSeq 2000	WGS	41.45	GVM
SRCR	SRS1611328	SRP081449	Ovis canadensis	Bighorn sheep	-	Northern America,United States of America,Sun River Castle Rock Montana	Blood	Illumina HiSeq 2000	WGS	30.01	GVM
0624D_L2_321	SAMC056212	PRJCA001221	Ovis ammon	Argali	male	Xinjiang, China	ear	Hi-seq X Ten	WGS	5.93	Hu et al., 2019
6_L2_319	SAMC056210	PRJCA001221	Ovis ammon	Argali	male	Xinjiang, China	ear	Hi-seq X Ten	WGS	6.83	Hu et al., 2019
8_L2_320	SAMC056211	PRJCA001221	Ovis ammon	Argali	male	Xinjiang, China	ear	Hi-seq X Ten	WGS	5.81	Hu et al., 2019
AL2	SAMC056129	PRJCA001221	Ovis aries	Altay sheep	-	Aletai, Xinjiang	-	Hi-seq X Ten	WGS	5.32	Hu et al., 2019
AL285	SAMC067958	PRJCA001227	Ovis aries	Altay sheep	Female	Aletai, Xinjiang	Ear	illumina Hi-seq 2000	WGS	4.27	Yang et al., 2016
AL37	SAMC056130	PRJCA001221	Ovis aries	Altay sheep	-	Aletai, Xinjiang	-	Hi-seq X Ten	WGS	5.01	Hu et al., 2019
AL5	SAMC056131	PRJCA001221	Ovis aries	Altay sheep	-	Aletai, Xinjiang	ear	Hi-seq X Ten	WGS	4.78	Hu et al., 2019
ZAG172	SAMC056029	PRJCA001221	Ovis aries	Tibetan sheep	male	Gar County, Tibet	muscle	Hi-seq X Ten	WGS	8.01	Hu et al., 2019
ZAG177	SAMC056030	PRJCA001221	Ovis aries	Tibetan sheep	male	Gar County, Tibet	muscle	Hi-seq X Ten	WGS	6.17	Hu et al., 2019
ZAG182	SAMC056031	PRJCA001221	Ovis aries	Tibetan sheep	female	Gar County, Tibet	muscle	Hi-seq X Ten	WGS	5.43	Hu et al., 2019
ZAG190	SAMC056032	PRJCA001221	Ovis aries	Tibetan sheep	female	Gar County, Tibet	muscle	Hi-seq X Ten	WGS	5.61	Hu et al., 2019
BRK10	SAMC067954	PRJCA001227	Ovis aries	Baerchuke sheep	Female	Bachu, Xinjiang	Ear	illumina Hi-seq 2000	WGS	4.17	Yang et al., 2016
BRK11	SAMC067955	PRJCA001227	Ovis aries	Baerchuke sheep	Female	Bachu, Xinjiang	Ear	illumina Hi-seq 2000	WGS	4.75	Yang et al., 2016
BRK12	SAMC067956	PRJCA001227	Ovis aries	Baerchuke sheep	Female	Bachu, Xinjiang	Ear	illumina Hi-seq 2000	WGS	4.99	Yang et al., 2016
BRK13	SAMC056132	PRJCA001221	Ovis aries	Baerchuke sheep	-	Bachu, Xinjiang	ear	Hi-seq X Ten	WGS	6.77	Hu et al., 2019
BRK15	SAMC056133	PRJCA001221	Ovis aries	Baerchuke sheep	-	Bachu, Xinjiang	ear	Hi-seq X Ten	WGS	6.57	Hu et al., 2019
BRK5	SAMC056134	PRJCA001221	Ovis aries	Baerchuke sheep	-	Bachu, Xinjiang	ear	Hi-seq X Ten	WGS	7.52	Hu et al., 2019
BRK7	SAMC056135	PRJCA001221	Ovis aries	Baerchuke sheep	-	Bachu, Xinjiang	ear	Hi-seq X Ten	WGS	6.83	Hu et al., 2019
BYK22	SAMC056136	PRJCA001221	Ovis aries	Bayinbuluke sheep	-	Bayinbuluk County, Xinjiang	-	Hi-seq X Ten	WGS	6.12	Hu et al., 2019
BYK25	SAMC056137	PRJCA001221	Ovis aries	Bayinbuluke sheep	-	Bayinbuluk County, Xinjiang	-	Hi-seq X Ten	WGS	6.04	Hu et al., 2019
BYK48	SAMC056138	PRJCA001221	Ovis aries	Bayinbuluke sheep	-	Bayinbuluk County, Xinjiang	-	Hi-seq X Ten	WGS	8.73	Hu et al., 2019
BYK80	SAMC067959	PRJCA001227	Ovis aries	Bayinbuluke sheep	Female	Bayinbuluk County, Xinjiang	Ear	illumina Hi-seq 2000	WGS	5.74	Yang et al., 2016
DQS1	SAMC067934	PRJCA001227	Ovis aries	Diqing sheep	Female	Diqing, Yunnan	Ear	illumina Hi-seq 2000	WGS	5.36	Yang et al., 2016
GDS11	SAMC067919	PRJCA001227	Ovis aries	Guide Black Fur Sheep	Female	Guide, Qinhai	Ear	illumina Hi-seq 2000	WGS	4.39	Yang et al., 2016
GDS8	SAMC067918	PRJCA001227	Ovis aries	Guide Black Fur Sheep	Female	Guide, Qinhai	Ear	illumina Hi-seq 2000	WGS	4.1	Yang et al., 2016
SAM255	SAMC056053	PRJCA001221	Ovis aries	Tibetan sheep	female	Maerkang County, Sichuan	muscle	Hi-seq X Ten	WGS	6.5	Hu et al., 2019
SAM263	SAMC056054	PRJCA001221	Ovis aries	Tibetan sheep	female	Maerkang County, Sichuan	muscle	Hi-seq X Ten	WGS	6.56	Hu et al., 2019
SAM272	SAMC056055	PRJCA001221	Ovis aries	Tibetan sheep	male	Maerkang County, Sichuan	muscle	Hi-seq X Ten	WGS	6.85	Hu et al., 2019
SAM275	SAMC056056	PRJCA001221	Ovis aries	Tibetan sheep	male	Maerkang County, Sichuan	muscle	Hi-seq X Ten	WGS	8.37	Hu et al., 2019
CGZ200	SAMC056097	PRJCA001221	Ovis aries	Tibetan sheep	female	Ganzi, Sichuan	muscle	Hi-seq X Ten	WGS	7.99	Hu et al., 2019
CGZ202	SAMC056098	PRJCA001221	Ovis aries	Tibetan sheep	female	Ganzi, Sichuan	muscle	Hi-seq X Ten	WGS	8.03	Hu et al., 2019
CGZ204	SAMC056099	PRJCA001221	Ovis aries	Tibetan sheep	female	Ganzi, Sichuan	muscle	Hi-seq X Ten	WGS	7.37	Hu et al., 2019
CGZ219	SAMC056100	PRJCA001221	Ovis aries	Tibetan sheep	male	Ganzi, Sichuan	muscle	Hi-seq X Ten	WGS	6.73	Hu et al., 2019
GZS200	SAMC067920	PRJCA001227	Ovis aries	Ganzi sheep	Female	Ganzi, Sichuan	Ear	illumina Hi-seq 2000	WGS	4.68	Yang et al., 2016
QXD64	SAMC056057	PRJCA001221	Ovis aries	Tibetan sheep	female	Dulan County,Qinghai	muscle	Hi-seq X Ten	WGS	9.41	Hu et al., 2019
QXD69	SAMC056058	PRJCA001221	Ovis aries	Tibetan sheep	female	Dulan County,Qinghai	muscle	Hi-seq X Ten	WGS	8.85	Hu et al., 2019
QXD71	SAMC056059	PRJCA001221	Ovis aries	Tibetan sheep	female	Dulan County,Qinghai	muscle	Hi-seq X Ten	WGS	7.41	Hu et al., 2019
QXD80	SAMC056060	PRJCA001221	Ovis aries	Tibetan sheep	male	Dulan County,Qinghai	muscle	Hi-seq X Ten	WGS	7.87	Hu et al., 2019
GZS202	SAMC067921	PRJCA001227	Ovis aries	Ganzi sheep	Female	Ganzi, Sichuan	Ear	illumina Hi-seq 2000	WGS	4.41	Yang et al., 2016
DQS3	SAMC056113	PRJCA001221	Ovis aries	Diqing sheep	-	Diqing, Yunnan	ear	Hi-seq X Ten	WGS	6.74	Hu et al., 2019
DQS4	SAMC056114	PRJCA001221	Ovis aries	Diqing sheep	-	Diqing, Yunnan	ear	Hi-seq X Ten	WGS	7.38	Hu et al., 2019
DQS5	SAMC056115	PRJCA001221	Ovis aries	Diqing sheep	-	Diqing, Yunnan	ear	Hi-seq X Ten	WGS	7.05	Hu et al., 2019
DQS6	SAMC056116	PRJCA001221	Ovis aries	Diqing sheep	-	Diqing, Yunnan	ear	Hi-seq X Ten	WGS	8.21	Hu et al., 2019
HDW101	SAMC056139	PRJCA001221	Ovis aries	Large-tailed Han sheep	-	Xinmi City, Henan	ear	Hi-seq X Ten	WGS	6.33	Hu et al., 2019
HDW23	SAMC056140	PRJCA001221	Ovis aries	Large-tailed Han sheep	-	Xinmi City, Henan	ear	Hi-seq X Ten	WGS	6.38	Hu et al., 2019
HDW26	SAMC056141	PRJCA001221	Ovis aries	Large-tailed Han sheep	-	Xinmi City, Henan	ear	Hi-seq X Ten	WGS	6.33	Hu et al., 2019
HDW29	SAMC056142	PRJCA001221	Ovis aries	Large-tailed Han sheep	-	Xinmi City, Henan	ear	Hi-seq X Ten	WGS	8.63	Hu et al., 2019
GDS1	SAMC056061	PRJCA001221	Ovis aries	Guide Black Fur sheep	-	Guide, Qinghai	ear	Hi-seq X Ten	WGS	7.22	Hu et al., 2019
GDS11	SAMC056062	PRJCA001221	Ovis aries	Guide Black Fur sheep	-	Guide, Qinghai	ear	Hi-seq X Ten	WGS	5.14	Hu et al., 2019
GDS2	SAMC056063	PRJCA001221	Ovis aries	Guide Black Fur sheep	-	Guide, Qinghai	ear	Hi-seq X Ten	WGS	7.28	Hu et al., 2019
GDS4	SAMC056064	PRJCA001221	Ovis aries	Guide Black Fur sheep	-	Guide, Qinghai	ear	Hi-seq X Ten	WGS	5.31	Hu et al., 2019
GZS204	SAMC067922	PRJCA001227	Ovis aries	Ganzi sheep	Female	Ganzi, Sichuan	Ear	illumina Hi-seq 2000	WGS	4.57	Yang et al., 2016
GGN276	SAMC056093	PRJCA001221	Ovis aries	Tibetan sheep	female	Diebu County, Gansu	muscle	Hi-seq X Ten	WGS	6.39	Hu et al., 2019
GGN282	SAMC056094	PRJCA001221	Ovis aries	Tibetan sheep	female	Diebu County, Gansu	muscle	Hi-seq X Ten	WGS	7.46	Hu et al., 2019
GGN283	SAMC056095	PRJCA001221	Ovis aries	Tibetan sheep	female	Diebu County, Gansu	muscle	Hi-seq X Ten	WGS	8.11	Hu et al., 2019
GGN301	SAMC056096	PRJCA001221	Ovis aries	Tibetan sheep	male	Diebu County, Gansu	muscle	Hi-seq X Ten	WGS	6.26	Hu et al., 2019
GLN243	SAMC056101	PRJCA001221	Ovis aries	Tibetan sheep	female	Tanchang County, Gansu	muscle	Hi-seq X Ten	WGS	6.85	Hu et al., 2019
GLN244	SAMC056102	PRJCA001221	Ovis aries	Tibetan sheep	female	Tanchang County, Gansu	muscle	Hi-seq X Ten	WGS	9.16	Hu et al., 2019
GLN247	SAMC056103	PRJCA001221	Ovis aries	Tibetan sheep	female	Tanchang County, Gansu	muscle	Hi-seq X Ten	WGS	5.47	Hu et al., 2019
GLN269	SAMC056104	PRJCA001221	Ovis aries	Tibetan sheep	male	Tanchang County, Gansu	muscle	Hi-seq X Ten	WGS	6.37	Hu et al., 2019
GLS1	SAMC056143	PRJCA001221	Ovis aries	Tibetan sheep	-	Shouyang County, Shanxi	ear	Hi-seq X Ten	WGS	5.05	Hu et al., 2019
GLS12	SAMC056144	PRJCA001221	Ovis aries	Tibetan sheep	-	Shouyang County, Shanxi	ear	Hi-seq X Ten	WGS	5.44	Hu et al., 2019
GLS2	SAMC056145	PRJCA001221	Ovis aries	Tibetan sheep	-	Shouyang County, Shanxi	ear	Hi-seq X Ten	WGS	4.76	Hu et al., 2019
GLS23	SAMC056146	PRJCA001221	Ovis aries	Tibetan sheep	-	Shouyang County, Shanxi	ear	Hi-seq X Ten	WGS	5.35	Hu et al., 2019
GMA331	SAMC056065	PRJCA001221	Ovis aries	Tibetan sheep	female	Maqu County, Gansu	muscle	Hi-seq X Ten	WGS	6.97	Hu et al., 2019
GMA336	SAMC056066	PRJCA001221	Ovis aries	Tibetan sheep	female	Maqu County, Gansu	muscle	Hi-seq X Ten	WGS	6.93	Hu et al., 2019
GMA346	SAMC056067	PRJCA001221	Ovis aries	Tibetan sheep	male	Maqu County, Gansu	muscle	Hi-seq X Ten	WGS	5.89	Hu et al., 2019
GMA347	SAMC056068	PRJCA001221	Ovis aries	Tibetan sheep	male	Maqu County, Gansu	muscle	Hi-seq X Ten	WGS	6.95	Hu et al., 2019
GZS205	SAMC067923	PRJCA001227	Ovis aries	Ganzi sheep	Female	Ganzi, Sichuan	Ear	illumina Hi-seq 2000	WGS	4.52	Yang et al., 2016
HLS2	SAMC067966	PRJCA001227	Ovis aries	Hulun Buir sheep	Female	Hulun Buir, Inner Mongolia	Ear	illumina Hi-seq 2000	WGS	4.67	Yang et al., 2016
HTS48	SAMC067961	PRJCA001227	Ovis aries	Hetian sheep	Female	Lopu County, Xinjiang	Ear	illumina Hi-seq 2000	WGS	6.1	Yang et al., 2016
HLS1	SAMC056147	PRJCA001221	Ovis aries	Hulun Buir sheep	-	Hulun Buir, Inner Mongolia	ear	Hi-seq X Ten	WGS	5.97	Hu et al., 2019
HLS15	SAMC056148	PRJCA001221	Ovis aries	Hulun Buir sheep	-	Hulun Buir, Inner Mongolia	ear	Hi-seq X Ten	WGS	4.64	Hu et al., 2019
HUS17	SAMC067973	PRJCA001227	Ovis aries	Hu sheep	Female	Suzhou, Jiangsu	Ear	illumina Hi-seq 2000	WGS	4.84	Yang et al., 2016
HLS23	SAMC056149	PRJCA001221	Ovis aries	Hulun Buir sheep	-	Hulun Buir, Inner Mongolia	ear	Hi-seq X Ten	WGS	4.95	Hu et al., 2019
HLS33	SAMC056150	PRJCA001221	Ovis aries	Hulun Buir sheep	-	Hulun Buir, Inner Mongolia	ear	Hi-seq X Ten	WGS	6.82	Hu et al., 2019
HUS23	SAMC067974	PRJCA001227	Ovis aries	Hu sheep	Female	Suzhou, Jiangsu	Ear	illumina Hi-seq 2000	WGS	4.37	Yang et al., 2016
KAZ36	SAMC056152	PRJCA001221	Ovis aries	Kazakh sheep	-	YILI Kazak Autonomous Prefecture, Xinjiang	-	Hi-seq X Ten	WGS	7.46	Hu et al., 2019
KAZ3	SAMC056151	PRJCA001221	Ovis aries	Kazakh sheep	-	YILI Kazak Autonomous Prefecture, Xinjiang	ear	Hi-seq X Ten	WGS	6.04	Hu et al., 2019
KAZ64	SAMC056153	PRJCA001221	Ovis aries	Kazakh sheep	-	YILI Kazak Autonomous Prefecture, Xinjiang	ear	Hi-seq X Ten	WGS	7.11	Hu et al., 2019
KAZ8	SAMC056154	PRJCA001221	Ovis aries	Kazakh sheep	-	YILI Kazak Autonomous Prefecture, Xinjiang	ear	Hi-seq X Ten	WGS	5.22	Hu et al., 2019
HTS113	SAMC056155	PRJCA001221	Ovis aries	Hetian sheep	-	Lopu County, Xinjiang	ear	Hi-seq X Ten	WGS	4.57	Hu et al., 2019
HUS28	SAMC067975	PRJCA001227	Ovis aries	Hu sheep	Female	Suzhou, Jiangsu	Ear	illumina Hi-seq 2000	WGS	4.07	Yang et al., 2016
HTS63	SAMC056156	PRJCA001221	Ovis aries	Hetian sheep	-	Lopu County, Xinjiang	ear	Hi-seq X Ten	WGS	4.92	Hu et al., 2019
HTS83	SAMC056157	PRJCA001221	Ovis aries	Hetian sheep	-	Lopu County, Xinjiang	ear	Hi-seq X Ten	WGS	4.76	Hu et al., 2019
HTS95	SAMC056158	PRJCA001221	Ovis aries	Hetian sheep	-	Lopu County, Xinjiang	ear	Hi-seq X Ten	WGS	6.08	Hu et al., 2019
HUS42	SAMC067976	PRJCA001227	Ovis aries	Hu sheep	Female	Suzhou, Jiangsu	Ear	illumina Hi-seq 2000	WGS	4.04	Yang et al., 2016
HUS9	SAMC067972	PRJCA001227	Ovis aries	Hu sheep	Female	Suzhou, Jiangsu	Ear	illumina Hi-seq 2000	WGS	4.99	Yang et al., 2016
KAZ18	SAMC067960	PRJCA001227	Ovis aries	Kazakh sheep	Female	YILI Kazak Autonomous Prefecture, Xinjiang	Ear	illumina Hi-seq 2000	WGS	3.84	Yang et al., 2016
LOP16	SAMC067949	PRJCA001227	Ovis aries	Lop sheep	Female	Yuli, Xinjiang	Ear	illumina Hi-seq 2000	WGS	4.13	Yang et al., 2016
LOP19	SAMC067950	PRJCA001227	Ovis aries	Lop sheep	Female	Yuli, Xinjiang	Ear	illumina Hi-seq 2000	WGS	4.19	Yang et al., 2016
HZS14	SAMC056105	PRJCA001221	Ovis aries	Hanzhong sheep	-	Hanzhong City, Shaanxi	ear	Hi-seq X Ten	WGS	6.45	Hu et al., 2019
HZS18	SAMC056106	PRJCA001221	Ovis aries	Hanzhong sheep	-	Hanzhong City, Shaanxi	ear	Hi-seq X Ten	WGS	8.33	Hu et al., 2019
HZS33	SAMC056108	PRJCA001221	Ovis aries	Hanzhong sheep	-	Hanzhong City, Shaanxi	ear	Hi-seq X Ten	WGS	5.16	Hu et al., 2019
HZS3	SAMC056107	PRJCA001221	Ovis aries	Hanzhong sheep	-	Hanzhong City, Shaanxi	ear	Hi-seq X Ten	WGS	6.24	Hu et al., 2019
HUS100	SAMC056159	PRJCA001221	Ovis aries	Hu sheep	-	Suzhou, Jiangsu	ear	Hi-seq X Ten	WGS	6.45	Hu et al., 2019
HUS101	SAMC056160	PRJCA001221	Ovis aries	Hu sheep	-	Suzhou, Jiangsu	ear	Hi-seq X Ten	WGS	6.85	Hu et al., 2019
HUS103	SAMC056162	PRJCA001221	Ovis aries	Hu sheep	-	Suzhou, Jiangsu	ear	Hi-seq X Ten	WGS	5.38	Hu et al., 2019
HUS104	SAMC056161	PRJCA001221	Ovis aries	Hu sheep	-	Suzhou, Jiangsu	ear	Hi-seq X Ten	WGS	5.49	Hu et al., 2019
LOP15	SAMC056167	PRJCA001221	Ovis aries	Lop sheep	-	Yuli,Xinjiang, Xinjiang	ear	Hi-seq X Ten	WGS	6.33	Hu et al., 2019
MXS2	SAMC067924	PRJCA001227	Ovis aries	Minxian Black Fur sheep	Female	Minxian, Gansu	Ear	illumina Hi-seq 2000	WGS	4.3	Yang et al., 2016
MXS24	SAMC067928	PRJCA001227	Ovis aries	Minxian Black Fur sheep	Female	Minxian, Gansu	Ear	illumina Hi-seq 2000	WGS	4.53	Yang et al., 2016
LOP21	SAMC056168	PRJCA001221	Ovis aries	Lop sheep	-	Yuli,Xinjiang, Xinjiang	ear	Hi-seq X Ten	WGS	6.41	Hu et al., 2019
LOP26	SAMC056169	PRJCA001221	Ovis aries	Lop sheep	-	Yuli,Xinjiang, Xinjiang	ear	Hi-seq X Ten	WGS	6.21	Hu et al., 2019
LOP6	SAMC056170	PRJCA001221	Ovis aries	Lop sheep	-	Yuli,Xinjiang, Xinjiang	ear	Hi-seq X Ten	WGS	10.45	Hu et al., 2019
ZLS11	SAMC056033	PRJCA001221	Ovis aries	Tibetan sheep	female	Nyemo County, Tibet	muscle	Hi-seq X Ten	WGS	5.33	Hu et al., 2019
ZLS15	SAMC056034	PRJCA001221	Ovis aries	Tibetan sheep	female	Nyemo County, Tibet	muscle	Hi-seq X Ten	WGS	5.78	Hu et al., 2019
ZLS21	SAMC056035	PRJCA001221	Ovis aries	Tibetan sheep	male	Nyemo County, Tibet	muscle	Hi-seq X Ten	WGS	9.61	Hu et al., 2019
ZLS26	SAMC056036	PRJCA001221	Ovis aries	Tibetan sheep	male	Nyemo County, Tibet	muscle	Hi-seq X Ten	WGS	5.51	Hu et al., 2019
LAN11	SAMC056163	PRJCA001221	Ovis aries	Lanzhou Large-tailed sheep	-	Lanzhou, Gansu	ear	Hi-seq X Ten	WGS	7.17	Hu et al., 2019
LAN2	SAMC056164	PRJCA001221	Ovis aries	Lanzhou Large-tailed sheep	-	Lanzhou, Gansu	ear	Hi-seq X Ten	WGS	5.59	Hu et al., 2019
LAN6	SAMC056165	PRJCA001221	Ovis aries	Lanzhou Large-tailed sheep	-	Lanzhou, Gansu	ear	Hi-seq X Ten	WGS	5.29	Hu et al., 2019
LAN7	SAMC056166	PRJCA001221	Ovis aries	Lanzhou Large-tailed sheep	-	Lanzhou, Gansu	ear	Hi-seq X Ten	WGS	5.02	Hu et al., 2019
MUF1	SAMC056214	PRJCA001221	Ovis orientalis	European mouflon	female	Finland	Ovary	Hi-seq X Ten	WGS	6.53	Hu et al., 2019
MXS13	SAMC056109	PRJCA001221	Ovis aries	Minxian Black Fur sheep	-	Minxian, Gansu	ear	Hi-seq X Ten	WGS	6.1	Hu et al., 2019
OARI_GAR14	SRS335735	SRP013208	Ovis aries	Garole sheep	-	-	Blood	illumina Hi-seq 2000	WGS	16.58	GVM
SNS4	SAMC067965	PRJCA001227	Ovis aries	Sunite sheep	Female	Sonid Left Banner, Inner Mongolia	Ear	illumina Hi-seq 2000	WGS	4.18	Yang et al., 2016
MXS3	SAMC056110	PRJCA001221	Ovis aries	Minxian Black Fur sheep	-	Minxian, Gansu	ear	Hi-seq X Ten	WGS	7.04	Hu et al., 2019
MXS6	SAMC056111	PRJCA001221	Ovis aries	Minxian Black Fur sheep	-	Minxian, Gansu	ear	Hi-seq X Ten	WGS	5.7	Hu et al., 2019
MXS9	SAMC056112	PRJCA001221	Ovis aries	Minxian Black Fur sheep	-	Minxian, Gansu	ear	Hi-seq X Ten	WGS	5.7	Hu et al., 2019
SPS14	SAMC067941	PRJCA001227	Ovis aries	Shiping Gray sheep	Female	Shiping, Yunnan	Ear	illumina Hi-seq 2000	WGS	4.29	Yang et al., 2016
SPS22	SAMC067943	PRJCA001227	Ovis aries	Shiping Gray sheep	Female	Shiping, Yunnan	Ear	illumina Hi-seq 2000	WGS	4.13	Yang et al., 2016
TCS11	SAMC067932	PRJCA001227	Ovis aries	Tengchong sheep	Female	Tengchong, Yunnan	Ear	illumina Hi-seq 2000	WGS	4.36	Yang et al., 2016
ARG_PYA	SAMC056213	PRJCA001221	Ovis ammon	Argali	male	Xinjiang, China	ear	Hi-seq X Ten	WGS	6.73	Hu et al., 2019
QNH174	SAMC056069	PRJCA001221	Ovis aries	Tibetan sheep	female	Mongolian Autonomous County of Henan, Qinghai	muscle	Hi-seq X Ten	WGS	7.12	Hu et al., 2019
QNH182	SAMC056070	PRJCA001221	Ovis aries	Tibetan sheep	male	Mongolian Autonomous County of Henan, Qinghai	muscle	Hi-seq X Ten	WGS	7.8	Hu et al., 2019
QNH184	SAMC056071	PRJCA001221	Ovis aries	Tibetan sheep	male	Mongolian Autonomous County of Henan, Qinghai	muscle	Hi-seq X Ten	WGS	8.51	Hu et al., 2019
QNH189	SAMC056072	PRJCA001221	Ovis aries	Tibetan sheep	male	Mongolian Autonomous County of Henan, Qinghai	muscle	Hi-seq X Ten	WGS	5.75	Hu et al., 2019
QNX122	SAMC056073	PRJCA001221	Ovis aries	Tibetan sheep	female	Xinghai?County, Qinghai	muscle	Hi-seq X Ten	WGS	6.59	Hu et al., 2019
QNX124	SAMC056074	PRJCA001221	Ovis aries	Tibetan sheep	female	Xinghai?County, Qinghai	muscle	Hi-seq X Ten	WGS	6.54	Hu et al., 2019
QNX136	SAMC056075	PRJCA001221	Ovis aries	Tibetan sheep	male	Xinghai?County, Qinghai	muscle	Hi-seq X Ten	WGS	6.92	Hu et al., 2019
QNX137	SAMC056076	PRJCA001221	Ovis aries	Tibetan sheep	male	Xinghai?County, Qinghai	muscle	Hi-seq X Ten	WGS	7.24	Hu et al., 2019
QYS106	SAMC056077	PRJCA001221	Ovis aries	Tibetan sheep	female	Nangqian County, Qinghai	muscle	Hi-seq X Ten	WGS	5.94	Hu et al., 2019
QYS114	SAMC056078	PRJCA001221	Ovis aries	Tibetan sheep	female	Nangqian County, Qinghai	muscle	Hi-seq X Ten	WGS	9.01	Hu et al., 2019
QYS115	SAMC056079	PRJCA001221	Ovis aries	Tibetan sheep	female	Nangqian County, Qinghai	muscle	Hi-seq X Ten	WGS	6.43	Hu et al., 2019
QYS97	SAMC056080	PRJCA001221	Ovis aries	Tibetan sheep	male	Nangqian County, Qinghai	muscle	Hi-seq X Ten	WGS	7.45	Hu et al., 2019
SAB308	SAMC056081	PRJCA001221	Ovis aries	Tibetan sheep	female	Hongyuan County, Sichuan	muscle	Hi-seq X Ten	WGS	5.43	Hu et al., 2019
SAB312	SAMC056082	PRJCA001221	Ovis aries	Tibetan sheep	female	Hongyuan County, Sichuan	muscle	Hi-seq X Ten	WGS	5.46	Hu et al., 2019
SAB323	SAMC056083	PRJCA001221	Ovis aries	Tibetan sheep	male	Hongyuan County, Sichuan	muscle	Hi-seq X Ten	WGS	5.14	Hu et al., 2019
SAB324	SAMC056084	PRJCA001221	Ovis aries	Tibetan sheep	male	Hongyuan County, Sichuan	muscle	Hi-seq X Ten	WGS	5.72	Hu et al., 2019
ZSN35	SAMC056037	PRJCA001221	Ovis aries	Tibetan sheep	male	Nedong County, Tibet	muscle	Hi-seq X Ten	WGS	6.48	Hu et al., 2019
ZSN36	SAMC056038	PRJCA001221	Ovis aries	Tibetan sheep	male	Nedong County, Tibet	muscle	Hi-seq X Ten	WGS	6.55	Hu et al., 2019
ZSN37	SAMC056039	PRJCA001221	Ovis aries	Tibetan sheep	male	Nedong County, Tibet	muscle	Hi-seq X Ten	WGS	5.3	Hu et al., 2019
ZSN38	SAMC056040	PRJCA001221	Ovis aries	Tibetan sheep	male	Nedong County, Tibet	muscle	Hi-seq X Ten	WGS	6.03	Hu et al., 2019
SNS2	SAMC056171	PRJCA001221	Ovis aries	Sunite sheep	-	Sonid Left Banner, Inner Mongolia	ear	Hi-seq X Ten	WGS	6.49	Hu et al., 2019
SNS34	SAMC056172	PRJCA001221	Ovis aries	Sunite sheep	-	Sonid Left Banner, Inner Mongolia	ear	Hi-seq X Ten	WGS	5.99	Hu et al., 2019
SNS4	SAMC056173	PRJCA001221	Ovis aries	Sunite sheep	-	Sonid Left Banner, Inner Mongolia	ear	Hi-seq X Ten	WGS	6.85	Hu et al., 2019
SNS6	SAMC056174	PRJCA001221	Ovis aries	Sunite sheep	-	Sonid Left Banner, Inner Mongolia	ear	Hi-seq X Ten	WGS	5.11	Hu et al., 2019
SPS1	SAMC056117	PRJCA001221	Ovis aries	Shiping Gray sheep	-	Shiping, Yunnan	ear	Hi-seq X Ten	WGS	7.38	Hu et al., 2019
TCS14	SAMC067933	PRJCA001227	Ovis aries	Tengchong sheep	Female	Tengchong, Yunnan	Ear	illumina Hi-seq 2000	WGS	4.14	Yang et al., 2016
SPS15	SAMC056118	PRJCA001221	Ovis aries	Shiping Gray sheep	-	Shiping, Yunnan	ear	Hi-seq X Ten	WGS	6.26	Hu et al., 2019
SPS20	SAMC056119	PRJCA001221	Ovis aries	Shiping Gray sheep	-	Shiping, Yunnan	ear	Hi-seq X Ten	WGS	7.29	Hu et al., 2019
TSK0449	SAMC067962	PRJCA001227	Ovis aries	Tashkurgan sheep	Female	Taxorgan County, Xinjiang	Ear	illumina Hi-seq 2000	WGS	4.23	Yang et al., 2016
SPS5	SAMC056120	PRJCA001221	Ovis aries	Shiping Gray sheep	-	Shiping, Yunnan	ear	Hi-seq X Ten	WGS	6.37	Hu et al., 2019
SSS32	SAMC056175	PRJCA001221	Ovis aries	Sishui Fur sheep	-	Sishui County, Shandong	ear	Hi-seq X Ten	WGS	4.94	Hu et al., 2019
SSS35	SAMC056176	PRJCA001221	Ovis aries	Sishui Fur sheep	-	Sishui County, Shandong	ear	Hi-seq X Ten	WGS	5.54	Hu et al., 2019
SSS66	SAMC056177	PRJCA001221	Ovis aries	Sishui Fur sheep	-	Sishui County, Shandong	ear	Hi-seq X Ten	WGS	4.8	Hu et al., 2019
SSS67	SAMC056178	PRJCA001221	Ovis aries	Sishui Fur sheep	-	Sishui County, Shandong	-	Hi-seq X Ten	WGS	5.42	Hu et al., 2019
TCS10	SAMC056121	PRJCA001221	Ovis aries	Tengchong sheep	-	Tengchong, Yunnan	ear	Hi-seq X Ten	WGS	6.4	Hu et al., 2019
WDS13	SAMC067969	PRJCA001227	Ovis aries	Wadi sheep	Female	Binzhou, Shandong	Ear	illumina Hi-seq 2000	WGS	4.53	Yang et al., 2016
WNS3	SAMC067944	PRJCA001227	Ovis aries	Weining sheep	Female	Weining, Guizhou	Ear	illumina Hi-seq 2000	WGS	4.28	Yang et al., 2016
TCS20	SAMC056122	PRJCA001221	Ovis aries	Tengchong sheep	-	Tengchong, Yunnan	ear	Hi-seq X Ten	WGS	6.38	Hu et al., 2019
TCS4	SAMC056123	PRJCA001221	Ovis aries	Tengchong sheep	-	Tengchong, Yunnan	ear	Hi-seq X Ten	WGS	6.39	Hu et al., 2019
TCS5	SAMC056124	PRJCA001221	Ovis aries	Tengchong sheep	-	Tengchong, Yunnan	ear	Hi-seq X Ten	WGS	6.17	Hu et al., 2019
THQ1	SAMC056186	PRJCA001221	Ovis aries	Taihang Fur sheep	-	Anyang City, Henan	ear	Hi-seq X Ten	WGS	4.91	Hu et al., 2019
THQ17	SAMC056187	PRJCA001221	Ovis aries	Taihang Fur sheep	-	Anyang City, Henan	ear	Hi-seq X Ten	WGS	4.89	Hu et al., 2019
THQ19	SAMC056188	PRJCA001221	Ovis aries	Taihang Fur sheep	-	Anyang City, Henan	ear	Hi-seq X Ten	WGS	4.65	Hu et al., 2019
THQ7	SAMC056189	PRJCA001221	Ovis aries	Taihang Fur sheep	-	Anyang City, Henan	ear	Hi-seq X Ten	WGS	4.93	Hu et al., 2019
TON11	SAMC056190	PRJCA001221	Ovis aries	Tong sheep	-	Pingli County, Shaanxi	ear	Hi-seq X Ten	WGS	7.65	Hu et al., 2019
TON12	SAMC056191	PRJCA001221	Ovis aries	Tong sheep	-	Pingli County, Shaanxi	ear	Hi-seq X Ten	WGS	8.01	Hu et al., 2019
TON32	SAMC056192	PRJCA001221	Ovis aries	Tong sheep	-	Pingli County, Shaanxi	ear	Hi-seq X Ten	WGS	6.61	Hu et al., 2019
TON6	SAMC056193	PRJCA001221	Ovis aries	Tong sheep	-	Pingli County, Shaanxi	ear	Hi-seq X Ten	WGS	6.61	Hu et al., 2019
WRS9	SAMC067964	PRJCA001227	Ovis aries	Wuranke sheep	Female	Abaga Banner, Inner Mongolia	Ear	illumina Hi-seq 2000	WGS	4.64	Yang et al., 2016
TSK18	SAMC056089	PRJCA001221	Ovis aries	Tashkurgan sheep	-	Taxorgan Country, Xinjiang	ear	Hi-seq X Ten	WGS	4.96	Hu et al., 2019
TSK20	SAMC056090	PRJCA001221	Ovis aries	Tashkurgan sheep	-	Taxorgan Country, Xinjiang	ear	Hi-seq X Ten	WGS	7.24	Hu et al., 2019
TSK26	SAMC056091	PRJCA001221	Ovis aries	Tashkurgan sheep	-	Taxorgan Country, Xinjiang	ear	Hi-seq X Ten	WGS	5.13	Hu et al., 2019
TSK7	SAMC056092	PRJCA001221	Ovis aries	Tashkurgan sheep	-	Taxorgan Country, Xinjiang	ear	Hi-seq X Ten	WGS	4.63	Hu et al., 2019
TAN10	SAMC056180	PRJCA001221	Ovis aries	Tan sheep	-	Wuzhong City, Ningxia	ear	Hi-seq X Ten	WGS	6.4	Hu et al., 2019
TAN11	SAMC056181	PRJCA001221	Ovis aries	Tan sheep	-	Wuzhong City, Ningxia	ear	Hi-seq X Ten	WGS	7.47	Hu et al., 2019
TAN18	SAMC056182	PRJCA001221	Ovis aries	Tan sheep	-	Wuzhong City, Ningxia	ear	Hi-seq X Ten	WGS	7.73	Hu et al., 2019
TAN19	SAMC056183	PRJCA001221	Ovis aries	Tan sheep	-	Wuzhong City, Ningxia	ear	Hi-seq X Ten	WGS	5.87	Hu et al., 2019
TAN1	SAMC056179	PRJCA001221	Ovis aries	Tan sheep	-	Wuzhong City, Ningxia	ear	Hi-seq X Ten	WGS	5.18	Hu et al., 2019
TAN24	SAMC056184	PRJCA001221	Ovis aries	Tan sheep	-	Wuzhong City, Ningxia	ear	Hi-seq X Ten	WGS	4.97	Hu et al., 2019
TAN6	SAMC056185	PRJCA001221	Ovis aries	Tan sheep	-	Wuzhong City, Ningxia	ear	Hi-seq X Ten	WGS	5.45	Hu et al., 2019
2020-03-01	SAMC056194	PRJCA001221	Ovis aries	Wadi sheep	-	Binzhou, Shandong	ear	Hi-seq X Ten	WGS	6.56	Hu et al., 2019
ZCD12	SAMC067904	PRJCA001227	Ovis aries	Tibetan sheep	Female	Qamdo County, Tibet	Ear	illumina Hi-seq 2000	WGS	4.15	Yang et al., 2016
2020-03-14	SAMC056195	PRJCA001221	Ovis aries	Wadi sheep	-	Binzhou, Shandong	-	Hi-seq X Ten	WGS	6.48	Hu et al., 2019
2020-03-19	SAMC056196	PRJCA001221	Ovis aries	Wadi sheep	-	Binzhou, Shandong	-	Hi-seq X Ten	WGS	8.1	Hu et al., 2019
2020-03-02	SAMC056197	PRJCA001221	Ovis aries	Wadi sheep	-	Binzhou, Shandong	-	Hi-seq X Ten	WGS	6.59	Hu et al., 2019
ZCD13	SAMC067905	PRJCA001227	Ovis aries	Tibetan sheep	Female	Qamdo County, Tibet	Ear	illumina Hi-seq 2000	WGS	4.23	Yang et al., 2016
WNS4	SAMC056125	PRJCA001221	Ovis aries	Weining sheep	-	Weining, Guizhou	ear	Hi-seq X Ten	WGS	6.02	Hu et al., 2019
WNS5	SAMC056126	PRJCA001221	Ovis aries	Weining sheep	-	Weining, Guizhou	ear	Hi-seq X Ten	WGS	8.27	Hu et al., 2019
WNS6	SAMC056127	PRJCA001221	Ovis aries	Weining sheep	-	Weining, Guizhou	ear	Hi-seq X Ten	WGS	6.65	Hu et al., 2019
WNS9	SAMC056128	PRJCA001221	Ovis aries	Weining sheep	-	Weining, Guizhou	ear	Hi-seq X Ten	WGS	6.65	Hu et al., 2019
WRS13	SAMC056198	PRJCA001221	Ovis aries	Wuranke sheep	-	Abaga Banner, Inner Mongolia	ear	Hi-seq X Ten	WGS	5.77	Hu et al., 2019
WRS16	SAMC056199	PRJCA001221	Ovis aries	Wuranke sheep	-	Abaga Banner, Inner Mongolia	ear	Hi-seq X Ten	WGS	5.76	Hu et al., 2019
WRS17	SAMC056200	PRJCA001221	Ovis aries	Wuranke sheep	-	Abaga Banner, Inner Mongolia	ear	Hi-seq X Ten	WGS	5.83	Hu et al., 2019
WRS21	SAMC056201	PRJCA001221	Ovis aries	Wuranke sheep	-	Abaga Banner, Inner Mongolia	ear	Hi-seq X Ten	WGS	5.84	Hu et al., 2019
ZCD16	SAMC067906	PRJCA001227	Ovis aries	Tibetan sheep	Female	Qamdo County, Tibet	Ear	illumina Hi-seq 2000	WGS	4.36	Yang et al., 2016
WZS1	SAMC056202	PRJCA001221	Ovis aries	Ujimqin sheep	-	West Ujimqin Banner, Inner Mongolia	ear	Hi-seq X Ten	WGS	6.54	Hu et al., 2019
WZS12	SAMC056203	PRJCA001221	Ovis aries	Ujimqin sheep	-	West Ujimqin Banner, Inner Mongolia	ear	Hi-seq X Ten	WGS	5.88	Hu et al., 2019
WZS28	SAMC056204	PRJCA001221	Ovis aries	Ujimqin sheep	-	West Ujimqin Banner, Inner Mongolia	ear	Hi-seq X Ten	WGS	5.07	Hu et al., 2019
WZS35	SAMC056205	PRJCA001221	Ovis aries	Ujimqin sheep	-	West Ujimqin Banner, Inner Mongolia	ear	Hi-seq X Ten	WGS	5.03	Hu et al., 2019
SXW100	SAMC056206	PRJCA001221	Ovis aries	Small-tailed Han sheep	-	Puyang City, Henan	ear	Hi-seq X Ten	WGS	6.16	Hu et al., 2019
SXW103	SAMC056207	PRJCA001221	Ovis aries	Small-tailed Han sheep	-	Puyang City, Henan	ear	Hi-seq X Ten	WGS	5.73	Hu et al., 2019
SXW115	SAMC056208	PRJCA001221	Ovis aries	Small-tailed Han sheep	-	Puyang City, Henan	ear	Hi-seq X Ten	WGS	7.2	Hu et al., 2019
SXW23	SAMC056209	PRJCA001221	Ovis aries	Small-tailed Han sheep	-	Puyang City, Henan	ear	Hi-seq X Ten	WGS	5.31	Hu et al., 2019
ZCD12	SAMC056085	PRJCA001221	Ovis aries	Tibetan sheep	female	Qamdo County, Tibet	ear	Hi-seq X Ten	WGS	8.42	Hu et al., 2019
ZCD15	SAMC056086	PRJCA001221	Ovis aries	Tibetan sheep	female	Qamdo County, Tibet	ear	Hi-seq X Ten	WGS	6.21	Hu et al., 2019
ZCD16	SAMC056087	PRJCA001221	Ovis aries	Tibetan sheep	female	Qamdo County, Tibet	ear	Hi-seq X Ten	WGS	7.52	Hu et al., 2019
ZCD19	SAMC056088	PRJCA001221	Ovis aries	Tibetan sheep	female	Qamdo County, Tibet	ear	Hi-seq X Ten	WGS	5.78	Hu et al., 2019
ZLZ2	SAMC056041	PRJCA001221	Ovis aries	Tibetan sheep	female	Nyingchi, Tibet	ear	Hi-seq X Ten	WGS	7.3	Hu et al., 2019
ZLZ3	SAMC056042	PRJCA001221	Ovis aries	Tibetan sheep	female	Nyingchi, Tibet	ear	Hi-seq X Ten	WGS	6.43	Hu et al., 2019
ZLZ4	SAMC056043	PRJCA001221	Ovis aries	Tibetan sheep	male	Nyingchi, Tibet	ear	Hi-seq X Ten	WGS	6.5	Hu et al., 2019
ZLZ8	SAMC056044	PRJCA001221	Ovis aries	Tibetan sheep	female	Nyingchi, Tibet	ear	Hi-seq X Ten	WGS	6.34	Hu et al., 2019
ZNQ11	SAMC056045	PRJCA001221	Ovis aries	Tibetan sheep	female	Nagqu County, Tibet	ear	Hi-seq X Ten	WGS	7.03	Hu et al., 2019
ZNQ12	SAMC056046	PRJCA001221	Ovis aries	Tibetan sheep	female	Nagqu County, Tibet	ear	Hi-seq X Ten	WGS	7.22	Hu et al., 2019
ZNQ24	SAMC056047	PRJCA001221	Ovis aries	Tibetan sheep	female	Nagqu County, Tibet	ear	Hi-seq X Ten	WGS	7.14	Hu et al., 2019
ZNQ27	SAMC056048	PRJCA001221	Ovis aries	Tibetan sheep	female	Nagqu County, Tibet	ear	Hi-seq X Ten	WGS	8.69	Hu et al., 2019
ZCD17	SAMC067907	PRJCA001227	Ovis aries	Tibetan sheep	Female	Qamdo County, Tibet	Ear	illumina Hi-seq 2000	WGS	4.82	Yang et al., 2016
ZRK21	SAMC056049	PRJCA001221	Ovis aries	Tibetan sheep	female	Bainang County, Tibet	ear	Hi-seq X Ten	WGS	5.54	Hu et al., 2019
ZRK22	SAMC056050	PRJCA001221	Ovis aries	Tibetan sheep	female	Bainang County, Tibet	ear	Hi-seq X Ten	WGS	5.22	Hu et al., 2019
ZRK25	SAMC056051	PRJCA001221	Ovis aries	Tibetan sheep	female	Bainang County, Tibet	-	Hi-seq X Ten	WGS	5.96	Hu et al., 2019
ZRK6	SAMC056052	PRJCA001221	Ovis aries	Tibetan sheep	male	Bainang County, Tibet	ear	Hi-seq X Ten	WGS	6.9	Hu et al., 2019
ZLZ14	SAMC067915	PRJCA001227	Ovis aries	Tibetan sheep	Female	Nyingchi, Tibet	Ear	illumina Hi-seq 2000	WGS	5.33	Yang et al., 2016
ZLZ2	SAMC067912	PRJCA001227	Ovis aries	Tibetan sheep	Female	Nyingchi, Tibet	Ear	illumina Hi-seq 2000	WGS	4.33	Yang et al., 2016
ZNQ11	SAMC067900	PRJCA001227	Ovis aries	Tibetan sheep	Female	Nagqu County, Tibet	Ear	illumina Hi-seq 2000	WGS	4.3	Yang et al., 2016
ZNQ12	SAMC067901	PRJCA001227	Ovis aries	Tibetan sheep	Female	Nagqu County, Tibet	Ear	illumina Hi-seq 2000	WGS	4.28	Yang et al., 2016
ZNQ27	SAMC067903	PRJCA001227	Ovis aries	Tibetan sheep	Female	Nagqu County, Tibet	Ear	illumina Hi-seq 2000	WGS	4.24	Yang et al., 2016
ZRK16	SAMC067908	PRJCA001227	Ovis aries	Tibetan sheep	Female	Shigatse, Tibet	Ear	illumina Hi-seq 2000	WGS	5.1	Yang et al., 2016
ARG10	SAMC060792	PRJCA001252	Ovis ammon	Argali	-	Xinjiang, China	Ear	Illumina Ovine SNP50K (54,241 SNPs) BeadChip	50K chip		Zhao et al., 2017
ARG11	SAMC060793	PRJCA001252	Ovis ammon	Argali	-	Xinjiang, China	Ear	Illumina Ovine SNP50K (54,241 SNPs) BeadChip	50K chip		Zhao et al., 2017
ARG9	SAMC060794	PRJCA001252	Ovis ammon	Argali	-	Xinjiang, China	Ear	Illumina Ovine SNP50K (54,241 SNPs) BeadChip	50K chip		Zhao et al., 2017
ARG6	SAMC060795	PRJCA001252	Ovis ammon	Argali	-	Xinjiang, China	Ear	Illumina Ovine SNP50K (54,241 SNPs) BeadChip	50K chip		Zhao et al., 2017
ARG8	SAMC060796	PRJCA001252	Ovis ammon	Argali	-	Xinjiang, China	Ear	Illumina Ovine SNP50K (54,241 SNPs) BeadChip	50K chip		Zhao et al., 2017
ARG7	SAMC060797	PRJCA001252	Ovis ammon	Argali	-	Xinjiang, China	Ear	Illumina Ovine SNP50K (54,241 SNPs) BeadChip	50K chip		Zhao et al., 2017
ARG12	SAMC060798	PRJCA001252	Ovis ammon	Argali	-	Xinjiang, China	Ear	Illumina Ovine SNP50K (54,241 SNPs) BeadChip	50K chip		Zhao et al., 2017
ARG17	SAMC060799	PRJCA001252	Ovis ammon	Argali	-	Xinjiang, China	Ear	Illumina Ovine SNP50K (54,241 SNPs) BeadChip	50K chip		Zhao et al., 2017
ARG19	SAMC060800	PRJCA001252	Ovis ammon	Argali	-	Xinjiang, China	Ear	Illumina Ovine SNP50K (54,241 SNPs) BeadChip	50K chip		Zhao et al., 2017
ARG20	SAMC060801	PRJCA001252	Ovis ammon	Argali	-	Xinjiang, China	Ear	Illumina Ovine SNP50K (54,241 SNPs) BeadChip	50K chip		Zhao et al., 2017
ARG23	SAMC060802	PRJCA001252	Ovis ammon	Argali	-	Xinjiang, China	Ear	Illumina Ovine SNP50K (54,241 SNPs) BeadChip	50K chip		Zhao et al., 2017
ARG1	SAMC060803	PRJCA001252	Ovis ammon	Argali	-	Xinjiang, China	Ear	Illumina Ovine SNP50K (54,241 SNPs) BeadChip	50K chip		Zhao et al., 2017
ARG2	SAMC060804	PRJCA001252	Ovis ammon	Argali	-	Xinjiang, China	Ear	Illumina Ovine SNP50K (54,241 SNPs) BeadChip	50K chip		Zhao et al., 2017
ARG3	SAMC060805	PRJCA001252	Ovis ammon	Argali	-	Xinjiang, China	Ear	Illumina Ovine SNP50K (54,241 SNPs) BeadChip	50K chip		Zhao et al., 2017
ARG4	SAMC060806	PRJCA001252	Ovis ammon	Argali	-	Xinjiang, China	Ear	Illumina Ovine SNP50K (54,241 SNPs) BeadChip	50K chip		Zhao et al., 2017
MOU2	SAMC060807	PRJCA001252	Ovis orientalis	mouflon	-	Finland	Ovary	Illumina Ovine SNP50K (54,241 SNPs) BeadChip	50K chip		Zhao et al., 2017
MOU3	SAMC060808	PRJCA001252	Ovis orientalis	mouflon	-	Finland	Ovary	Illumina Ovine SNP50K (54,241 SNPs) BeadChip	50K chip		Zhao et al., 2017
MOU1	SAMC060809	PRJCA001252	Ovis orientalis	mouflon	-	Finland	Ovary	Illumina Ovine SNP50K (54,241 SNPs) BeadChip	50K chip		Zhao et al., 2017
BRK11	SAMC060810	PRJCA001252	Ovis aries	Baerchuke sheep	female	Bachu, Xinjiang, China	Ear	Illumina Ovine SNP50K (54,241 SNPs) BeadChip	50K chip		Zhao et al., 2017
BRK12	SAMC060811	PRJCA001252	Ovis aries	Baerchuke sheep	female	Bachu, Xinjiang, China	Ear	Illumina Ovine SNP50K (54,241 SNPs) BeadChip	50K chip		Zhao et al., 2017
BRK13	SAMC060812	PRJCA001252	Ovis aries	Baerchuke sheep	female	Bachu, Xinjiang, China	Ear	Illumina Ovine SNP50K (54,241 SNPs) BeadChip	50K chip		Zhao et al., 2017
BRK15	SAMC060813	PRJCA001252	Ovis aries	Baerchuke sheep	-	Bachu, Xinjiang, China	Ear	Illumina Ovine SNP50K (54,241 SNPs) BeadChip	50K chip		Zhao et al., 2017
BRK19	SAMC060814	PRJCA001252	Ovis aries	Baerchuke sheep	-	Bachu, Xinjiang, China	Ear	Illumina Ovine SNP50K (54,241 SNPs) BeadChip	50K chip		Zhao et al., 2017
BRK21	SAMC060815	PRJCA001252	Ovis aries	Baerchuke sheep	-	Bachu, Xinjiang, China	Ear	Illumina Ovine SNP50K (54,241 SNPs) BeadChip	50K chip		Zhao et al., 2017
BRK22	SAMC060816	PRJCA001252	Ovis aries	Baerchuke sheep	-	Bachu, Xinjiang, China	Ear	Illumina Ovine SNP50K (54,241 SNPs) BeadChip	50K chip		Zhao et al., 2017
BRK24	SAMC060817	PRJCA001252	Ovis aries	Baerchuke sheep	-	Bachu, Xinjiang, China	Ear	Illumina Ovine SNP50K (54,241 SNPs) BeadChip	50K chip		Zhao et al., 2017
BRK25	SAMC060818	PRJCA001252	Ovis aries	Baerchuke sheep	-	Bachu, Xinjiang, China	Ear	Illumina Ovine SNP50K (54,241 SNPs) BeadChip	50K chip		Zhao et al., 2017
BRK26	SAMC060819	PRJCA001252	Ovis aries	Baerchuke sheep	-	Bachu, Xinjiang, China	Ear	Illumina Ovine SNP50K (54,241 SNPs) BeadChip	50K chip		Zhao et al., 2017
BRK27	SAMC060820	PRJCA001252	Ovis aries	Baerchuke sheep	-	Bachu, Xinjiang, China	Ear	Illumina Ovine SNP50K (54,241 SNPs) BeadChip	50K chip		Zhao et al., 2017
BRK30	SAMC060821	PRJCA001252	Ovis aries	Baerchuke sheep	-	Bachu, Xinjiang, China	Ear	Illumina Ovine SNP50K (54,241 SNPs) BeadChip	50K chip		Zhao et al., 2017
BRK31	SAMC060822	PRJCA001252	Ovis aries	Baerchuke sheep	-	Bachu, Xinjiang, China	Ear	Illumina Ovine SNP50K (54,241 SNPs) BeadChip	50K chip		Zhao et al., 2017
BRK32	SAMC060823	PRJCA001252	Ovis aries	Baerchuke sheep	-	Bachu, Xinjiang, China	Ear	Illumina Ovine SNP50K (54,241 SNPs) BeadChip	50K chip		Zhao et al., 2017
BRK34	SAMC060824	PRJCA001252	Ovis aries	Baerchuke sheep	-	Bachu, Xinjiang, China	Ear	Illumina Ovine SNP50K (54,241 SNPs) BeadChip	50K chip		Zhao et al., 2017
BRK35	SAMC060825	PRJCA001252	Ovis aries	Baerchuke sheep	-	Bachu, Xinjiang, China	Ear	Illumina Ovine SNP50K (54,241 SNPs) BeadChip	50K chip		Zhao et al., 2017
BRK38	SAMC060826	PRJCA001252	Ovis aries	Baerchuke sheep	-	Bachu, Xinjiang, China	Ear	Illumina Ovine SNP50K (54,241 SNPs) BeadChip	50K chip		Zhao et al., 2017
BRK5	SAMC060827	PRJCA001252	Ovis aries	Baerchuke sheep	-	Bachu, Xinjiang, China	Ear	Illumina Ovine SNP50K (54,241 SNPs) BeadChip	50K chip		Zhao et al., 2017
BRK6	SAMC060828	PRJCA001252	Ovis aries	Baerchuke sheep	-	Bachu, Xinjiang, China	Ear	Illumina Ovine SNP50K (54,241 SNPs) BeadChip	50K chip		Zhao et al., 2017
BRK8	SAMC060829	PRJCA001252	Ovis aries	Baerchuke sheep	-	Bachu, Xinjiang, China	Ear	Illumina Ovine SNP50K (54,241 SNPs) BeadChip	50K chip		Zhao et al., 2017
BSB10	SAMC060830	PRJCA001252	Ovis aries	Bashbay sheep	-	Xinjiang, China	Ear	Illumina Ovine SNP50K (54,241 SNPs) BeadChip	50K chip		Zhao et al., 2017
BSB11	SAMC060831	PRJCA001252	Ovis aries	Bashbay sheep	-	Xinjiang, China	Ear	Illumina Ovine SNP50K (54,241 SNPs) BeadChip	50K chip		Zhao et al., 2017
BSB13	SAMC060832	PRJCA001252	Ovis aries	Bashbay sheep	-	Xinjiang, China	Ear	Illumina Ovine SNP50K (54,241 SNPs) BeadChip	50K chip		Zhao et al., 2017
BSB2	SAMC060833	PRJCA001252	Ovis aries	Bashbay sheep	-	Xinjiang, China	Ear	Illumina Ovine SNP50K (54,241 SNPs) BeadChip	50K chip		Zhao et al., 2017
BSB3	SAMC060834	PRJCA001252	Ovis aries	Bashbay sheep	-	Xinjiang, China	Ear	Illumina Ovine SNP50K (54,241 SNPs) BeadChip	50K chip		Zhao et al., 2017
BSB4	SAMC060835	PRJCA001252	Ovis aries	Bashbay sheep	-	Xinjiang, China	Ear	Illumina Ovine SNP50K (54,241 SNPs) BeadChip	50K chip		Zhao et al., 2017
BSB48	SAMC060836	PRJCA001252	Ovis aries	Bashbay sheep	-	Xinjiang, China	Ear	Illumina Ovine SNP50K (54,241 SNPs) BeadChip	50K chip		Zhao et al., 2017
BSB5	SAMC060837	PRJCA001252	Ovis aries	Bashbay sheep	-	Xinjiang, China	Ear	Illumina Ovine SNP50K (54,241 SNPs) BeadChip	50K chip		Zhao et al., 2017
BSB50	SAMC060838	PRJCA001252	Ovis aries	Bashbay sheep	-	Xinjiang, China	Ear	Illumina Ovine SNP50K (54,241 SNPs) BeadChip	50K chip		Zhao et al., 2017
BSB51	SAMC060839	PRJCA001252	Ovis aries	Bashbay sheep	-	Xinjiang, China	Ear	Illumina Ovine SNP50K (54,241 SNPs) BeadChip	50K chip		Zhao et al., 2017
BSB52	SAMC060840	PRJCA001252	Ovis aries	Bashbay sheep	-	Xinjiang, China	Ear	Illumina Ovine SNP50K (54,241 SNPs) BeadChip	50K chip		Zhao et al., 2017
BSB53	SAMC060841	PRJCA001252	Ovis aries	Bashbay sheep	-	Xinjiang, China	Ear	Illumina Ovine SNP50K (54,241 SNPs) BeadChip	50K chip		Zhao et al., 2017
BSB54	SAMC060842	PRJCA001252	Ovis aries	Bashbay sheep	-	Xinjiang, China	Ear	Illumina Ovine SNP50K (54,241 SNPs) BeadChip	50K chip		Zhao et al., 2017
BSB7	SAMC060843	PRJCA001252	Ovis aries	Bashbay sheep	-	Xinjiang, China	Ear	Illumina Ovine SNP50K (54,241 SNPs) BeadChip	50K chip		Zhao et al., 2017
BSB8	SAMC060844	PRJCA001252	Ovis aries	Bashbay sheep	-	Xinjiang, China	Ear	Illumina Ovine SNP50K (54,241 SNPs) BeadChip	50K chip		Zhao et al., 2017
BSB85	SAMC060845	PRJCA001252	Ovis aries	Bashbay sheep	-	Xinjiang, China	Ear	Illumina Ovine SNP50K (54,241 SNPs) BeadChip	50K chip		Zhao et al., 2017
BSB88	SAMC060846	PRJCA001252	Ovis aries	Bashbay sheep	-	Xinjiang, China	Ear	Illumina Ovine SNP50K (54,241 SNPs) BeadChip	50K chip		Zhao et al., 2017
BSB89	SAMC060847	PRJCA001252	Ovis aries	Bashbay sheep	-	Xinjiang, China	Ear	Illumina Ovine SNP50K (54,241 SNPs) BeadChip	50K chip		Zhao et al., 2017
BSB9	SAMC060848	PRJCA001252	Ovis aries	Bashbay sheep	-	Xinjiang, China	Ear	Illumina Ovine SNP50K (54,241 SNPs) BeadChip	50K chip		Zhao et al., 2017
BSB90	SAMC060849	PRJCA001252	Ovis aries	Bashbay sheep	-	Xinjiang, China	Ear	Illumina Ovine SNP50K (54,241 SNPs) BeadChip	50K chip		Zhao et al., 2017
BSB91	SAMC060850	PRJCA001252	Ovis aries	Bashbay sheep	-	Xinjiang, China	Ear	Illumina Ovine SNP50K (54,241 SNPs) BeadChip	50K chip		Zhao et al., 2017
CLS1	SAMC060851	PRJCA001252	Ovis aries	Celei black sheep	-	Qira County, Xinjiang, China	Ear	Illumina Ovine SNP50K (54,241 SNPs) BeadChip	50K chip		Zhao et al., 2017
CLS14	SAMC060852	PRJCA001252	Ovis aries	Celei black sheep	-	Qira County, Xinjiang, China	Ear	Illumina Ovine SNP50K (54,241 SNPs) BeadChip	50K chip		Zhao et al., 2017
CLS15	SAMC060853	PRJCA001252	Ovis aries	Celei black sheep	-	Qira County, Xinjiang, China	Ear	Illumina Ovine SNP50K (54,241 SNPs) BeadChip	50K chip		Zhao et al., 2017
CLS16	SAMC060854	PRJCA001252	Ovis aries	Celei black sheep	-	Qira County, Xinjiang, China	Ear	Illumina Ovine SNP50K (54,241 SNPs) BeadChip	50K chip		Zhao et al., 2017
CLS17	SAMC060855	PRJCA001252	Ovis aries	Celei black sheep	-	Qira County, Xinjiang, China	Ear	Illumina Ovine SNP50K (54,241 SNPs) BeadChip	50K chip		Zhao et al., 2017
CLS18	SAMC060856	PRJCA001252	Ovis aries	Celei black sheep	-	Qira County, Xinjiang, China	Ear	Illumina Ovine SNP50K (54,241 SNPs) BeadChip	50K chip		Zhao et al., 2017
CLS19	SAMC060857	PRJCA001252	Ovis aries	Celei black sheep	-	Qira County, Xinjiang, China	Ear	Illumina Ovine SNP50K (54,241 SNPs) BeadChip	50K chip		Zhao et al., 2017
CLS2	SAMC060858	PRJCA001252	Ovis aries	Celei black sheep	-	Qira County, Xinjiang, China	Ear	Illumina Ovine SNP50K (54,241 SNPs) BeadChip	50K chip		Zhao et al., 2017
CLS20	SAMC060859	PRJCA001252	Ovis aries	Celei black sheep	-	Qira County, Xinjiang, China	Ear	Illumina Ovine SNP50K (54,241 SNPs) BeadChip	50K chip		Zhao et al., 2017
CLS21	SAMC060860	PRJCA001252	Ovis aries	Celei black sheep	-	Qira County, Xinjiang, China	Ear	Illumina Ovine SNP50K (54,241 SNPs) BeadChip	50K chip		Zhao et al., 2017
CLS22	SAMC060861	PRJCA001252	Ovis aries	Celei black sheep	-	Qira County, Xinjiang, China	Ear	Illumina Ovine SNP50K (54,241 SNPs) BeadChip	50K chip		Zhao et al., 2017
CLS23	SAMC060862	PRJCA001252	Ovis aries	Celei black sheep	-	Qira County, Xinjiang, China	Ear	Illumina Ovine SNP50K (54,241 SNPs) BeadChip	50K chip		Zhao et al., 2017
CLS24	SAMC060863	PRJCA001252	Ovis aries	Celei black sheep	-	Qira County, Xinjiang, China	Ear	Illumina Ovine SNP50K (54,241 SNPs) BeadChip	50K chip		Zhao et al., 2017
CLS25	SAMC060864	PRJCA001252	Ovis aries	Celei black sheep	-	Qira County, Xinjiang, China	Ear	Illumina Ovine SNP50K (54,241 SNPs) BeadChip	50K chip		Zhao et al., 2017
CLS3	SAMC060865	PRJCA001252	Ovis aries	Celei black sheep	-	Qira County, Xinjiang, China	Ear	Illumina Ovine SNP50K (54,241 SNPs) BeadChip	50K chip		Zhao et al., 2017
CLS35	SAMC060866	PRJCA001252	Ovis aries	Celei black sheep	-	Qira County, Xinjiang, China	Ear	Illumina Ovine SNP50K (54,241 SNPs) BeadChip	50K chip		Zhao et al., 2017
CLS36	SAMC060867	PRJCA001252	Ovis aries	Celei black sheep	-	Qira County, Xinjiang, China	Ear	Illumina Ovine SNP50K (54,241 SNPs) BeadChip	50K chip		Zhao et al., 2017
CLS37	SAMC060868	PRJCA001252	Ovis aries	Celei black sheep	-	Qira County, Xinjiang, China	Ear	Illumina Ovine SNP50K (54,241 SNPs) BeadChip	50K chip		Zhao et al., 2017
CLS38	SAMC060869	PRJCA001252	Ovis aries	Celei black sheep	-	Qira County, Xinjiang, China	Ear	Illumina Ovine SNP50K (54,241 SNPs) BeadChip	50K chip		Zhao et al., 2017
CLS4	SAMC060870	PRJCA001252	Ovis aries	Celei black sheep	-	Qira County, Xinjiang, China	Ear	Illumina Ovine SNP50K (54,241 SNPs) BeadChip	50K chip		Zhao et al., 2017
DQS1	SAMC060871	PRJCA001252	Ovis aries	Diqing sheep	-	Yunnan, China	Ear	Illumina Ovine SNP50K (54,241 SNPs) BeadChip	50K chip		Zhao et al., 2017
DQS10	SAMC060872	PRJCA001252	Ovis aries	Diqing sheep	-	Yunnan, China	Ear	Illumina Ovine SNP50K (54,241 SNPs) BeadChip	50K chip		Zhao et al., 2017
DQS11	SAMC060873	PRJCA001252	Ovis aries	Diqing sheep	-	Yunnan, China	Ear	Illumina Ovine SNP50K (54,241 SNPs) BeadChip	50K chip		Zhao et al., 2017
DQS12	SAMC060874	PRJCA001252	Ovis aries	Diqing sheep	-	Yunnan, China	Ear	Illumina Ovine SNP50K (54,241 SNPs) BeadChip	50K chip		Zhao et al., 2017
DQS14	SAMC060875	PRJCA001252	Ovis aries	Diqing sheep	-	Yunnan, China	Ear	Illumina Ovine SNP50K (54,241 SNPs) BeadChip	50K chip		Zhao et al., 2017
DQS15	SAMC060876	PRJCA001252	Ovis aries	Diqing sheep	-	Yunnan, China	Ear	Illumina Ovine SNP50K (54,241 SNPs) BeadChip	50K chip		Zhao et al., 2017
DQS16	SAMC060877	PRJCA001252	Ovis aries	Diqing sheep	-	Yunnan, China	Ear	Illumina Ovine SNP50K (54,241 SNPs) BeadChip	50K chip		Zhao et al., 2017
DQS17	SAMC060878	PRJCA001252	Ovis aries	Diqing sheep	-	Yunnan, China	Ear	Illumina Ovine SNP50K (54,241 SNPs) BeadChip	50K chip		Zhao et al., 2017
DQS19	SAMC060879	PRJCA001252	Ovis aries	Diqing sheep	-	Yunnan, China	Ear	Illumina Ovine SNP50K (54,241 SNPs) BeadChip	50K chip		Zhao et al., 2017
DQS2	SAMC060880	PRJCA001252	Ovis aries	Diqing sheep	-	Yunnan, China	Ear	Illumina Ovine SNP50K (54,241 SNPs) BeadChip	50K chip		Zhao et al., 2017
DQS20	SAMC060881	PRJCA001252	Ovis aries	Diqing sheep	-	Yunnan, China	Ear	Illumina Ovine SNP50K (54,241 SNPs) BeadChip	50K chip		Zhao et al., 2017
DQS21	SAMC060882	PRJCA001252	Ovis aries	Diqing sheep	-	Yunnan, China	Ear	Illumina Ovine SNP50K (54,241 SNPs) BeadChip	50K chip		Zhao et al., 2017
DQS22	SAMC060883	PRJCA001252	Ovis aries	Diqing sheep	-	Yunnan, China	Ear	Illumina Ovine SNP50K (54,241 SNPs) BeadChip	50K chip		Zhao et al., 2017
DQS23	SAMC060884	PRJCA001252	Ovis aries	Diqing sheep	-	Yunnan, China	Ear	Illumina Ovine SNP50K (54,241 SNPs) BeadChip	50K chip		Zhao et al., 2017
DQS24	SAMC060885	PRJCA001252	Ovis aries	Diqing sheep	-	Yunnan, China	Ear	Illumina Ovine SNP50K (54,241 SNPs) BeadChip	50K chip		Zhao et al., 2017
DQS3	SAMC060886	PRJCA001252	Ovis aries	Diqing sheep	-	Yunnan, China	Ear	Illumina Ovine SNP50K (54,241 SNPs) BeadChip	50K chip		Zhao et al., 2017
DQS31	SAMC060887	PRJCA001252	Ovis aries	Diqing sheep	-	Yunnan, China	Ear	Illumina Ovine SNP50K (54,241 SNPs) BeadChip	50K chip		Zhao et al., 2017
DQS32	SAMC060888	PRJCA001252	Ovis aries	Diqing sheep	-	Yunnan, China	Ear	Illumina Ovine SNP50K (54,241 SNPs) BeadChip	50K chip		Zhao et al., 2017
DQS4	SAMC060889	PRJCA001252	Ovis aries	Diqing sheep	-	Yunnan, China	Ear	Illumina Ovine SNP50K (54,241 SNPs) BeadChip	50K chip		Zhao et al., 2017
DQS9	SAMC060890	PRJCA001252	Ovis aries	Diqing sheep	-	Yunnan, China	Ear	Illumina Ovine SNP50K (54,241 SNPs) BeadChip	50K chip		Zhao et al., 2017
GDS1	SAMC060891	PRJCA001252	Ovis aries	Guide Black Fur sheep	-	Qinghai, China	Ear	Illumina Ovine SNP50K (54,241 SNPs) BeadChip	50K chip		Zhao et al., 2017
GDS10	SAMC060892	PRJCA001252	Ovis aries	Guide Black Fur sheep	-	Qinghai, China	Ear	Illumina Ovine SNP50K (54,241 SNPs) BeadChip	50K chip		Zhao et al., 2017
GDS11	SAMC060893	PRJCA001252	Ovis aries	Guide Black Fur sheep	-	Qinghai, China	Ear	Illumina Ovine SNP50K (54,241 SNPs) BeadChip	50K chip		Zhao et al., 2017
GDS12	SAMC060894	PRJCA001252	Ovis aries	Guide Black Fur sheep	-	Qinghai, China	Ear	Illumina Ovine SNP50K (54,241 SNPs) BeadChip	50K chip		Zhao et al., 2017
GDS17	SAMC060895	PRJCA001252	Ovis aries	Guide Black Fur sheep	-	Qinghai, China	Ear	Illumina Ovine SNP50K (54,241 SNPs) BeadChip	50K chip		Zhao et al., 2017
GDS19	SAMC060896	PRJCA001252	Ovis aries	Guide Black Fur sheep	-	Qinghai, China	Ear	Illumina Ovine SNP50K (54,241 SNPs) BeadChip	50K chip		Zhao et al., 2017
GDS2	SAMC060897	PRJCA001252	Ovis aries	Guide Black Fur sheep	-	Qinghai, China	Ear	Illumina Ovine SNP50K (54,241 SNPs) BeadChip	50K chip		Zhao et al., 2017
GDS21	SAMC060898	PRJCA001252	Ovis aries	Guide Black Fur sheep	-	Qinghai, China	Ear	Illumina Ovine SNP50K (54,241 SNPs) BeadChip	50K chip		Zhao et al., 2017
GDS23	SAMC060899	PRJCA001252	Ovis aries	Guide Black Fur sheep	-	Qinghai, China	Ear	Illumina Ovine SNP50K (54,241 SNPs) BeadChip	50K chip		Zhao et al., 2017
GDS24	SAMC060900	PRJCA001252	Ovis aries	Guide Black Fur sheep	-	Qinghai, China	Ear	Illumina Ovine SNP50K (54,241 SNPs) BeadChip	50K chip		Zhao et al., 2017
GDS26	SAMC060901	PRJCA001252	Ovis aries	Guide Black Fur sheep	-	Qinghai, China	Ear	Illumina Ovine SNP50K (54,241 SNPs) BeadChip	50K chip		Zhao et al., 2017
GDS27	SAMC060902	PRJCA001252	Ovis aries	Guide Black Fur sheep	-	Qinghai, China	Ear	Illumina Ovine SNP50K (54,241 SNPs) BeadChip	50K chip		Zhao et al., 2017
GDS28	SAMC060903	PRJCA001252	Ovis aries	Guide Black Fur sheep	-	Qinghai, China	Ear	Illumina Ovine SNP50K (54,241 SNPs) BeadChip	50K chip		Zhao et al., 2017
GDS3	SAMC060904	PRJCA001252	Ovis aries	Guide Black Fur sheep	-	Qinghai, China	Ear	Illumina Ovine SNP50K (54,241 SNPs) BeadChip	50K chip		Zhao et al., 2017
GDS4	SAMC060905	PRJCA001252	Ovis aries	Guide Black Fur sheep	-	Qinghai, China	Ear	Illumina Ovine SNP50K (54,241 SNPs) BeadChip	50K chip		Zhao et al., 2017
GDS5	SAMC060906	PRJCA001252	Ovis aries	Guide Black Fur sheep	-	Qinghai, China	Ear	Illumina Ovine SNP50K (54,241 SNPs) BeadChip	50K chip		Zhao et al., 2017
GDS6	SAMC060907	PRJCA001252	Ovis aries	Guide Black Fur sheep	-	Qinghai, China	Ear	Illumina Ovine SNP50K (54,241 SNPs) BeadChip	50K chip		Zhao et al., 2017
GDS7	SAMC060908	PRJCA001252	Ovis aries	Guide Black Fur sheep	-	Qinghai, China	Ear	Illumina Ovine SNP50K (54,241 SNPs) BeadChip	50K chip		Zhao et al., 2017
GDS8	SAMC060909	PRJCA001252	Ovis aries	Guide Black Fur sheep	-	Qinghai, China	Ear	Illumina Ovine SNP50K (54,241 SNPs) BeadChip	50K chip		Zhao et al., 2017
GDS9	SAMC060910	PRJCA001252	Ovis aries	Guide Black Fur sheep	-	Qinghai, China	Ear	Illumina Ovine SNP50K (54,241 SNPs) BeadChip	50K chip		Zhao et al., 2017
GLS1	SAMC060911	PRJCA001252	Ovis aries	Guangling fat-tail sheep	-	Shanxi, China	Ear	Illumina Ovine SNP50K (54,241 SNPs) BeadChip	50K chip		Zhao et al., 2017
GLS10	SAMC060912	PRJCA001252	Ovis aries	Guangling fat-tail sheep	-	Shanxi, China	Ear	Illumina Ovine SNP50K (54,241 SNPs) BeadChip	50K chip		Zhao et al., 2017
GLS11	SAMC060913	PRJCA001252	Ovis aries	Guangling fat-tail sheep	-	Shanxi, China	Ear	Illumina Ovine SNP50K (54,241 SNPs) BeadChip	50K chip		Zhao et al., 2017
GLS12	SAMC060914	PRJCA001252	Ovis aries	Guangling fat-tail sheep	-	Shanxi, China	Ear	Illumina Ovine SNP50K (54,241 SNPs) BeadChip	50K chip		Zhao et al., 2017
GLS13	SAMC060915	PRJCA001252	Ovis aries	Guangling fat-tail sheep	-	Shanxi, China	Ear	Illumina Ovine SNP50K (54,241 SNPs) BeadChip	50K chip		Zhao et al., 2017
GLS14	SAMC060916	PRJCA001252	Ovis aries	Guangling fat-tail sheep	-	Shanxi, China	Ear	Illumina Ovine SNP50K (54,241 SNPs) BeadChip	50K chip		Zhao et al., 2017
GLS15	SAMC060917	PRJCA001252	Ovis aries	Guangling fat-tail sheep	-	Shanxi, China	Ear	Illumina Ovine SNP50K (54,241 SNPs) BeadChip	50K chip		Zhao et al., 2017
GLS16	SAMC060918	PRJCA001252	Ovis aries	Guangling fat-tail sheep	-	Shanxi, China	Ear	Illumina Ovine SNP50K (54,241 SNPs) BeadChip	50K chip		Zhao et al., 2017
GLS17	SAMC060919	PRJCA001252	Ovis aries	Guangling fat-tail sheep	-	Shanxi, China	Ear	Illumina Ovine SNP50K (54,241 SNPs) BeadChip	50K chip		Zhao et al., 2017
GLS18	SAMC060920	PRJCA001252	Ovis aries	Guangling fat-tail sheep	-	Shanxi, China	Ear	Illumina Ovine SNP50K (54,241 SNPs) BeadChip	50K chip		Zhao et al., 2017
GLS19	SAMC060921	PRJCA001252	Ovis aries	Guangling fat-tail sheep	-	Shanxi, China	Ear	Illumina Ovine SNP50K (54,241 SNPs) BeadChip	50K chip		Zhao et al., 2017
GLS2	SAMC060922	PRJCA001252	Ovis aries	Guangling fat-tail sheep	-	Shanxi, China	Ear	Illumina Ovine SNP50K (54,241 SNPs) BeadChip	50K chip		Zhao et al., 2017
GLS20	SAMC060923	PRJCA001252	Ovis aries	Guangling fat-tail sheep	-	Shanxi, China	Ear	Illumina Ovine SNP50K (54,241 SNPs) BeadChip	50K chip		Zhao et al., 2017
GLS21	SAMC060924	PRJCA001252	Ovis aries	Guangling fat-tail sheep	-	Shanxi, China	Ear	Illumina Ovine SNP50K (54,241 SNPs) BeadChip	50K chip		Zhao et al., 2017
GLS22	SAMC060925	PRJCA001252	Ovis aries	Guangling fat-tail sheep	-	Shanxi, China	Ear	Illumina Ovine SNP50K (54,241 SNPs) BeadChip	50K chip		Zhao et al., 2017
GLS23	SAMC060926	PRJCA001252	Ovis aries	Guangling fat-tail sheep	-	Shanxi, China	Ear	Illumina Ovine SNP50K (54,241 SNPs) BeadChip	50K chip		Zhao et al., 2017
GLS25	SAMC060927	PRJCA001252	Ovis aries	Guangling fat-tail sheep	-	Shanxi, China	Ear	Illumina Ovine SNP50K (54,241 SNPs) BeadChip	50K chip		Zhao et al., 2017
GLS3	SAMC060928	PRJCA001252	Ovis aries	Guangling fat-tail sheep	-	Shanxi, China	Ear	Illumina Ovine SNP50K (54,241 SNPs) BeadChip	50K chip		Zhao et al., 2017
GLS8	SAMC060929	PRJCA001252	Ovis aries	Guangling fat-tail sheep	-	Shanxi, China	Ear	Illumina Ovine SNP50K (54,241 SNPs) BeadChip	50K chip		Zhao et al., 2017
GLS9	SAMC060930	PRJCA001252	Ovis aries	Guangling fat-tail sheep	-	Shanxi, China	Ear	Illumina Ovine SNP50K (54,241 SNPs) BeadChip	50K chip		Zhao et al., 2017
HLS1	SAMC060931	PRJCA001252	Ovis aries	Hulun Buir sheep	-	Inner Mongolia, China	Ear	Illumina Ovine SNP50K (54,241 SNPs) BeadChip	50K chip		Zhao et al., 2017
HLS13	SAMC060932	PRJCA001252	Ovis aries	Hulun Buir sheep	-	Inner Mongolia, China	Ear	Illumina Ovine SNP50K (54,241 SNPs) BeadChip	50K chip		Zhao et al., 2017
HLS14	SAMC060933	PRJCA001252	Ovis aries	Hulun Buir sheep	-	Inner Mongolia, China	Ear	Illumina Ovine SNP50K (54,241 SNPs) BeadChip	50K chip		Zhao et al., 2017
HLS15	SAMC060934	PRJCA001252	Ovis aries	Hulun Buir sheep	-	Inner Mongolia, China	Ear	Illumina Ovine SNP50K (54,241 SNPs) BeadChip	50K chip		Zhao et al., 2017
HLS16	SAMC060935	PRJCA001252	Ovis aries	Hulun Buir sheep	-	Inner Mongolia, China	Ear	Illumina Ovine SNP50K (54,241 SNPs) BeadChip	50K chip		Zhao et al., 2017
HLS17	SAMC060936	PRJCA001252	Ovis aries	Hulun Buir sheep	-	Inner Mongolia, China	Ear	Illumina Ovine SNP50K (54,241 SNPs) BeadChip	50K chip		Zhao et al., 2017
HLS18	SAMC060937	PRJCA001252	Ovis aries	Hulun Buir sheep	-	Inner Mongolia, China	Ear	Illumina Ovine SNP50K (54,241 SNPs) BeadChip	50K chip		Zhao et al., 2017
HLS19	SAMC060938	PRJCA001252	Ovis aries	Hulun Buir sheep	-	Inner Mongolia, China	Ear	Illumina Ovine SNP50K (54,241 SNPs) BeadChip	50K chip		Zhao et al., 2017
HLS2	SAMC060939	PRJCA001252	Ovis aries	Hulun Buir sheep	-	Inner Mongolia, China	Ear	Illumina Ovine SNP50K (54,241 SNPs) BeadChip	50K chip		Zhao et al., 2017
HLS20	SAMC060940	PRJCA001252	Ovis aries	Hulun Buir sheep	-	Inner Mongolia, China	Ear	Illumina Ovine SNP50K (54,241 SNPs) BeadChip	50K chip		Zhao et al., 2017
HLS23	SAMC060941	PRJCA001252	Ovis aries	Hulun Buir sheep	-	Inner Mongolia, China	Ear	Illumina Ovine SNP50K (54,241 SNPs) BeadChip	50K chip		Zhao et al., 2017
HLS26	SAMC060942	PRJCA001252	Ovis aries	Hulun Buir sheep	-	Inner Mongolia, China	Ear	Illumina Ovine SNP50K (54,241 SNPs) BeadChip	50K chip		Zhao et al., 2017
HLS3	SAMC060943	PRJCA001252	Ovis aries	Hulun Buir sheep	-	Inner Mongolia, China	Ear	Illumina Ovine SNP50K (54,241 SNPs) BeadChip	50K chip		Zhao et al., 2017
HLS31	SAMC060944	PRJCA001252	Ovis aries	Hulun Buir sheep	-	Inner Mongolia, China	Ear	Illumina Ovine SNP50K (54,241 SNPs) BeadChip	50K chip		Zhao et al., 2017
HLS33	SAMC060945	PRJCA001252	Ovis aries	Hulun Buir sheep	-	Inner Mongolia, China	Ear	Illumina Ovine SNP50K (54,241 SNPs) BeadChip	50K chip		Zhao et al., 2017
HLS4	SAMC060946	PRJCA001252	Ovis aries	Hulun Buir sheep	-	Inner Mongolia, China	Ear	Illumina Ovine SNP50K (54,241 SNPs) BeadChip	50K chip		Zhao et al., 2017
HLS5	SAMC060947	PRJCA001252	Ovis aries	Hulun Buir sheep	-	Inner Mongolia, China	Ear	Illumina Ovine SNP50K (54,241 SNPs) BeadChip	50K chip		Zhao et al., 2017
HLS6	SAMC060948	PRJCA001252	Ovis aries	Hulun Buir sheep	-	Inner Mongolia, China	Ear	Illumina Ovine SNP50K (54,241 SNPs) BeadChip	50K chip		Zhao et al., 2017
HLS7	SAMC060949	PRJCA001252	Ovis aries	Hulun Buir sheep	-	Inner Mongolia, China	Ear	Illumina Ovine SNP50K (54,241 SNPs) BeadChip	50K chip		Zhao et al., 2017
HLS8	SAMC060950	PRJCA001252	Ovis aries	Hulun Buir sheep	-	Inner Mongolia, China	Ear	Illumina Ovine SNP50K (54,241 SNPs) BeadChip	50K chip		Zhao et al., 2017
HTS101	SAMC060951	PRJCA001252	Ovis aries	Hetian sheep	-	Lopu County, Xinjiang, China	Ear	Illumina Ovine SNP50K (54,241 SNPs) BeadChip	50K chip		Zhao et al., 2017
HTS102	SAMC060952	PRJCA001252	Ovis aries	Hetian sheep	-	Lopu County, Xinjiang, China	Ear	Illumina Ovine SNP50K (54,241 SNPs) BeadChip	50K chip		Zhao et al., 2017
HTS103	SAMC060953	PRJCA001252	Ovis aries	Hetian sheep	-	Lopu County, Xinjiang, China	Ear	Illumina Ovine SNP50K (54,241 SNPs) BeadChip	50K chip		Zhao et al., 2017
HTS111	SAMC060954	PRJCA001252	Ovis aries	Hetian sheep	-	Lopu County, Xinjiang, China	Ear	Illumina Ovine SNP50K (54,241 SNPs) BeadChip	50K chip		Zhao et al., 2017
HTS112	SAMC060955	PRJCA001252	Ovis aries	Hetian sheep	-	Lopu County, Xinjiang, China	Ear	Illumina Ovine SNP50K (54,241 SNPs) BeadChip	50K chip		Zhao et al., 2017
HTS113	SAMC060956	PRJCA001252	Ovis aries	Hetian sheep	-	Lopu County, Xinjiang, China	Ear	Illumina Ovine SNP50K (54,241 SNPs) BeadChip	50K chip		Zhao et al., 2017
HTS56	SAMC060957	PRJCA001252	Ovis aries	Hetian sheep	-	Lopu County, Xinjiang, China	Ear	Illumina Ovine SNP50K (54,241 SNPs) BeadChip	50K chip		Zhao et al., 2017
HTS58	SAMC060958	PRJCA001252	Ovis aries	Hetian sheep	-	Lopu County, Xinjiang, China	Ear	Illumina Ovine SNP50K (54,241 SNPs) BeadChip	50K chip		Zhao et al., 2017
HTS59	SAMC060959	PRJCA001252	Ovis aries	Hetian sheep	-	Lopu County, Xinjiang, China	Ear	Illumina Ovine SNP50K (54,241 SNPs) BeadChip	50K chip		Zhao et al., 2017
HTS60	SAMC060960	PRJCA001252	Ovis aries	Hetian sheep	-	Lopu County, Xinjiang, China	Ear	Illumina Ovine SNP50K (54,241 SNPs) BeadChip	50K chip		Zhao et al., 2017
HTS61	SAMC060961	PRJCA001252	Ovis aries	Hetian sheep	-	Lopu County, Xinjiang, China	Ear	Illumina Ovine SNP50K (54,241 SNPs) BeadChip	50K chip		Zhao et al., 2017
HTS62	SAMC060962	PRJCA001252	Ovis aries	Hetian sheep	-	Lopu County, Xinjiang, China	Ear	Illumina Ovine SNP50K (54,241 SNPs) BeadChip	50K chip		Zhao et al., 2017
HTS63	SAMC060963	PRJCA001252	Ovis aries	Hetian sheep	-	Lopu County, Xinjiang, China	Ear	Illumina Ovine SNP50K (54,241 SNPs) BeadChip	50K chip		Zhao et al., 2017
HTS64	SAMC060964	PRJCA001252	Ovis aries	Hetian sheep	-	Lopu County, Xinjiang, China	Ear	Illumina Ovine SNP50K (54,241 SNPs) BeadChip	50K chip		Zhao et al., 2017
HTS67	SAMC060965	PRJCA001252	Ovis aries	Hetian sheep	-	Lopu County, Xinjiang, China	Ear	Illumina Ovine SNP50K (54,241 SNPs) BeadChip	50K chip		Zhao et al., 2017
HTS72	SAMC060966	PRJCA001252	Ovis aries	Hetian sheep	-	Lopu County, Xinjiang, China	Ear	Illumina Ovine SNP50K (54,241 SNPs) BeadChip	50K chip		Zhao et al., 2017
HTS74	SAMC060967	PRJCA001252	Ovis aries	Hetian sheep	-	Lopu County, Xinjiang, China	Ear	Illumina Ovine SNP50K (54,241 SNPs) BeadChip	50K chip		Zhao et al., 2017
HTS75	SAMC060968	PRJCA001252	Ovis aries	Hetian sheep	-	Lopu County, Xinjiang, China	Ear	Illumina Ovine SNP50K (54,241 SNPs) BeadChip	50K chip		Zhao et al., 2017
HTS83	SAMC060969	PRJCA001252	Ovis aries	Hetian sheep	-	Lopu County, Xinjiang, China	Ear	Illumina Ovine SNP50K (54,241 SNPs) BeadChip	50K chip		Zhao et al., 2017
HTS84	SAMC060970	PRJCA001252	Ovis aries	Hetian sheep	-	Lopu County, Xinjiang, China	Ear	Illumina Ovine SNP50K (54,241 SNPs) BeadChip	50K chip		Zhao et al., 2017
HTS94	SAMC060971	PRJCA001252	Ovis aries	Hetian sheep	-	Lopu County, Xinjiang, China	Ear	Illumina Ovine SNP50K (54,241 SNPs) BeadChip	50K chip		Zhao et al., 2017
HTS95	SAMC060972	PRJCA001252	Ovis aries	Hetian sheep	-	Lopu County, Xinjiang, China	Ear	Illumina Ovine SNP50K (54,241 SNPs) BeadChip	50K chip		Zhao et al., 2017
HTS96	SAMC060973	PRJCA001252	Ovis aries	Hetian sheep	-	Lopu County, Xinjiang, China	Ear	Illumina Ovine SNP50K (54,241 SNPs) BeadChip	50K chip		Zhao et al., 2017
HTS97	SAMC060974	PRJCA001252	Ovis aries	Hetian sheep	-	Lopu County, Xinjiang, China	Ear	Illumina Ovine SNP50K (54,241 SNPs) BeadChip	50K chip		Zhao et al., 2017
HZS1	SAMC060975	PRJCA001252	Ovis aries	Hanzhong sheep	-	Shaanxi, China	Ear	Illumina Ovine SNP50K (54,241 SNPs) BeadChip	50K chip		Zhao et al., 2017
HZS14	SAMC060976	PRJCA001252	Ovis aries	Hanzhong sheep	-	Shaanxi, China	Ear	Illumina Ovine SNP50K (54,241 SNPs) BeadChip	50K chip		Zhao et al., 2017
HZS16	SAMC060977	PRJCA001252	Ovis aries	Hanzhong sheep	-	Shaanxi, China	Ear	Illumina Ovine SNP50K (54,241 SNPs) BeadChip	50K chip		Zhao et al., 2017
HZS18	SAMC060978	PRJCA001252	Ovis aries	Hanzhong sheep	-	Shaanxi, China	Ear	Illumina Ovine SNP50K (54,241 SNPs) BeadChip	50K chip		Zhao et al., 2017
HZS19	SAMC060979	PRJCA001252	Ovis aries	Hanzhong sheep	-	Shaanxi, China	Ear	Illumina Ovine SNP50K (54,241 SNPs) BeadChip	50K chip		Zhao et al., 2017
HZS20	SAMC060980	PRJCA001252	Ovis aries	Hanzhong sheep	-	Shaanxi, China	Ear	Illumina Ovine SNP50K (54,241 SNPs) BeadChip	50K chip		Zhao et al., 2017
HZS21	SAMC060981	PRJCA001252	Ovis aries	Hanzhong sheep	-	Shaanxi, China	Ear	Illumina Ovine SNP50K (54,241 SNPs) BeadChip	50K chip		Zhao et al., 2017
HZS22	SAMC060982	PRJCA001252	Ovis aries	Hanzhong sheep	-	Shaanxi, China	Ear	Illumina Ovine SNP50K (54,241 SNPs) BeadChip	50K chip		Zhao et al., 2017
HZS23	SAMC060983	PRJCA001252	Ovis aries	Hanzhong sheep	-	Shaanxi, China	Ear	Illumina Ovine SNP50K (54,241 SNPs) BeadChip	50K chip		Zhao et al., 2017
HZS24	SAMC060984	PRJCA001252	Ovis aries	Hanzhong sheep	-	Shaanxi, China	Ear	Illumina Ovine SNP50K (54,241 SNPs) BeadChip	50K chip		Zhao et al., 2017
HZS26	SAMC060985	PRJCA001252	Ovis aries	Hanzhong sheep	-	Shaanxi, China	Ear	Illumina Ovine SNP50K (54,241 SNPs) BeadChip	50K chip		Zhao et al., 2017
HZS3	SAMC060986	PRJCA001252	Ovis aries	Hanzhong sheep	-	Shaanxi, China	Ear	Illumina Ovine SNP50K (54,241 SNPs) BeadChip	50K chip		Zhao et al., 2017
HZS30	SAMC060987	PRJCA001252	Ovis aries	Hanzhong sheep	-	Shaanxi, China	Ear	Illumina Ovine SNP50K (54,241 SNPs) BeadChip	50K chip		Zhao et al., 2017
HZS33	SAMC060988	PRJCA001252	Ovis aries	Hanzhong sheep	-	Shaanxi, China	Ear	Illumina Ovine SNP50K (54,241 SNPs) BeadChip	50K chip		Zhao et al., 2017
HZS34	SAMC060989	PRJCA001252	Ovis aries	Hanzhong sheep	-	Shaanxi, China	Ear	Illumina Ovine SNP50K (54,241 SNPs) BeadChip	50K chip		Zhao et al., 2017
HZS4	SAMC060990	PRJCA001252	Ovis aries	Hanzhong sheep	-	Shaanxi, China	Ear	Illumina Ovine SNP50K (54,241 SNPs) BeadChip	50K chip		Zhao et al., 2017
HZS5	SAMC060991	PRJCA001252	Ovis aries	Hanzhong sheep	-	Shaanxi, China	Ear	Illumina Ovine SNP50K (54,241 SNPs) BeadChip	50K chip		Zhao et al., 2017
HZS6	SAMC060992	PRJCA001252	Ovis aries	Hanzhong sheep	-	Shaanxi, China	Ear	Illumina Ovine SNP50K (54,241 SNPs) BeadChip	50K chip		Zhao et al., 2017
HZS7	SAMC060993	PRJCA001252	Ovis aries	Hanzhong sheep	-	Shaanxi, China	Ear	Illumina Ovine SNP50K (54,241 SNPs) BeadChip	50K chip		Zhao et al., 2017
HZS8	SAMC060994	PRJCA001252	Ovis aries	Hanzhong sheep	-	Shaanxi, China	Ear	Illumina Ovine SNP50K (54,241 SNPs) BeadChip	50K chip		Zhao et al., 2017
JZS1	SAMC060995	PRJCA001252	Ovis aries	Jingzhong sheep	-	Jinzhong, Shanxi, China	Ear	Illumina Ovine SNP50K (54,241 SNPs) BeadChip	50K chip		Zhao et al., 2017
JZS12	SAMC060996	PRJCA001252	Ovis aries	Jingzhong sheep	-	Jinzhong, Shanxi, China	Ear	Illumina Ovine SNP50K (54,241 SNPs) BeadChip	50K chip		Zhao et al., 2017
JZS13	SAMC060997	PRJCA001252	Ovis aries	Jingzhong sheep	-	Jinzhong, Shanxi, China	Ear	Illumina Ovine SNP50K (54,241 SNPs) BeadChip	50K chip		Zhao et al., 2017
JZS14	SAMC060998	PRJCA001252	Ovis aries	Jingzhong sheep	-	Jinzhong, Shanxi, China	Ear	Illumina Ovine SNP50K (54,241 SNPs) BeadChip	50K chip		Zhao et al., 2017
JZS15	SAMC060999	PRJCA001252	Ovis aries	Jingzhong sheep	-	Jinzhong, Shanxi, China	Ear	Illumina Ovine SNP50K (54,241 SNPs) BeadChip	50K chip		Zhao et al., 2017
JZS19	SAMC061000	PRJCA001252	Ovis aries	Jingzhong sheep	-	Jinzhong, Shanxi, China	Ear	Illumina Ovine SNP50K (54,241 SNPs) BeadChip	50K chip		Zhao et al., 2017
JZS2	SAMC061001	PRJCA001252	Ovis aries	Jingzhong sheep	-	Jinzhong, Shanxi, China	Ear	Illumina Ovine SNP50K (54,241 SNPs) BeadChip	50K chip		Zhao et al., 2017
JZS20	SAMC061002	PRJCA001252	Ovis aries	Jingzhong sheep	-	Jinzhong, Shanxi, China	Ear	Illumina Ovine SNP50K (54,241 SNPs) BeadChip	50K chip		Zhao et al., 2017
JZS22	SAMC061003	PRJCA001252	Ovis aries	Jingzhong sheep	-	Jinzhong, Shanxi, China	Ear	Illumina Ovine SNP50K (54,241 SNPs) BeadChip	50K chip		Zhao et al., 2017
JZS23	SAMC061004	PRJCA001252	Ovis aries	Jingzhong sheep	-	Jinzhong, Shanxi, China	Ear	Illumina Ovine SNP50K (54,241 SNPs) BeadChip	50K chip		Zhao et al., 2017
JZS26	SAMC061005	PRJCA001252	Ovis aries	Jingzhong sheep	-	Jinzhong, Shanxi, China	Ear	Illumina Ovine SNP50K (54,241 SNPs) BeadChip	50K chip		Zhao et al., 2017
JZS28	SAMC061006	PRJCA001252	Ovis aries	Jingzhong sheep	-	Jinzhong, Shanxi, China	Ear	Illumina Ovine SNP50K (54,241 SNPs) BeadChip	50K chip		Zhao et al., 2017
JZS29	SAMC061007	PRJCA001252	Ovis aries	Jingzhong sheep	-	Jinzhong, Shanxi, China	Ear	Illumina Ovine SNP50K (54,241 SNPs) BeadChip	50K chip		Zhao et al., 2017
JZS3	SAMC061008	PRJCA001252	Ovis aries	Jingzhong sheep	-	Jinzhong, Shanxi, China	Ear	Illumina Ovine SNP50K (54,241 SNPs) BeadChip	50K chip		Zhao et al., 2017
JZS4	SAMC061009	PRJCA001252	Ovis aries	Jingzhong sheep	-	Jinzhong, Shanxi, China	Ear	Illumina Ovine SNP50K (54,241 SNPs) BeadChip	50K chip		Zhao et al., 2017
JZS5	SAMC061010	PRJCA001252	Ovis aries	Jingzhong sheep	-	Jinzhong, Shanxi, China	Ear	Illumina Ovine SNP50K (54,241 SNPs) BeadChip	50K chip		Zhao et al., 2017
JZS6	SAMC061011	PRJCA001252	Ovis aries	Jingzhong sheep	-	Jinzhong, Shanxi, China	Ear	Illumina Ovine SNP50K (54,241 SNPs) BeadChip	50K chip		Zhao et al., 2017
JZS7	SAMC061012	PRJCA001252	Ovis aries	Jingzhong sheep	-	Jinzhong, Shanxi, China	Ear	Illumina Ovine SNP50K (54,241 SNPs) BeadChip	50K chip		Zhao et al., 2017
JZS8	SAMC061013	PRJCA001252	Ovis aries	Jingzhong sheep	-	Jinzhong, Shanxi, China	Ear	Illumina Ovine SNP50K (54,241 SNPs) BeadChip	50K chip		Zhao et al., 2017
JZS9	SAMC061014	PRJCA001252	Ovis aries	Jingzhong sheep	-	Jinzhong, Shanxi, China	Ear	Illumina Ovine SNP50K (54,241 SNPs) BeadChip	50K chip		Zhao et al., 2017
KIR10	SAMC061015	PRJCA001252	Ovis aries	Kirghiz sheep	-	Yarkant County, Xinjiang, China	Ear	Illumina Ovine SNP50K (54,241 SNPs) BeadChip	50K chip		Zhao et al., 2017
KIR16	SAMC061016	PRJCA001252	Ovis aries	Kirghiz sheep	-	Yarkant County, Xinjiang, China	Ear	Illumina Ovine SNP50K (54,241 SNPs) BeadChip	50K chip		Zhao et al., 2017
KIR19	SAMC061017	PRJCA001252	Ovis aries	Kirghiz sheep	-	Yarkant County, Xinjiang, China	Ear	Illumina Ovine SNP50K (54,241 SNPs) BeadChip	50K chip		Zhao et al., 2017
KIR2	SAMC061018	PRJCA001252	Ovis aries	Kirghiz sheep	-	Yarkant County, Xinjiang, China	Ear	Illumina Ovine SNP50K (54,241 SNPs) BeadChip	50K chip		Zhao et al., 2017
KIR20	SAMC061019	PRJCA001252	Ovis aries	Kirghiz sheep	-	Yarkant County, Xinjiang, China	Ear	Illumina Ovine SNP50K (54,241 SNPs) BeadChip	50K chip		Zhao et al., 2017
KIR21	SAMC061020	PRJCA001252	Ovis aries	Kirghiz sheep	-	Yarkant County, Xinjiang, China	Ear	Illumina Ovine SNP50K (54,241 SNPs) BeadChip	50K chip		Zhao et al., 2017
KIR22	SAMC061021	PRJCA001252	Ovis aries	Kirghiz sheep	-	Yarkant County, Xinjiang, China	Ear	Illumina Ovine SNP50K (54,241 SNPs) BeadChip	50K chip		Zhao et al., 2017
KIR24	SAMC061022	PRJCA001252	Ovis aries	Kirghiz sheep	-	Yarkant County, Xinjiang, China	Ear	Illumina Ovine SNP50K (54,241 SNPs) BeadChip	50K chip		Zhao et al., 2017
KIR27	SAMC061023	PRJCA001252	Ovis aries	Kirghiz sheep	-	Yarkant County, Xinjiang, China	Ear	Illumina Ovine SNP50K (54,241 SNPs) BeadChip	50K chip		Zhao et al., 2017
KIR29	SAMC061024	PRJCA001252	Ovis aries	Kirghiz sheep	-	Yarkant County, Xinjiang, China	Ear	Illumina Ovine SNP50K (54,241 SNPs) BeadChip	50K chip		Zhao et al., 2017
KIR3	SAMC061025	PRJCA001252	Ovis aries	Kirghiz sheep	-	Yarkant County, Xinjiang, China	Ear	Illumina Ovine SNP50K (54,241 SNPs) BeadChip	50K chip		Zhao et al., 2017
KIR30	SAMC061026	PRJCA001252	Ovis aries	Kirghiz sheep	-	Yarkant County, Xinjiang, China	Ear	Illumina Ovine SNP50K (54,241 SNPs) BeadChip	50K chip		Zhao et al., 2017
KIR32	SAMC061027	PRJCA001252	Ovis aries	Kirghiz sheep	-	Yarkant County, Xinjiang, China	Ear	Illumina Ovine SNP50K (54,241 SNPs) BeadChip	50K chip		Zhao et al., 2017
KIR35	SAMC061028	PRJCA001252	Ovis aries	Kirghiz sheep	-	Yarkant County, Xinjiang, China	Ear	Illumina Ovine SNP50K (54,241 SNPs) BeadChip	50K chip		Zhao et al., 2017
KIR36	SAMC061029	PRJCA001252	Ovis aries	Kirghiz sheep	-	Yarkant County, Xinjiang, China	Ear	Illumina Ovine SNP50K (54,241 SNPs) BeadChip	50K chip		Zhao et al., 2017
KIR4	SAMC061030	PRJCA001252	Ovis aries	Kirghiz sheep	-	Yarkant County, Xinjiang, China	Ear	Illumina Ovine SNP50K (54,241 SNPs) BeadChip	50K chip		Zhao et al., 2017
KIR5	SAMC061031	PRJCA001252	Ovis aries	Kirghiz sheep	-	Yarkant County, Xinjiang, China	Ear	Illumina Ovine SNP50K (54,241 SNPs) BeadChip	50K chip		Zhao et al., 2017
KIR7	SAMC061032	PRJCA001252	Ovis aries	Kirghiz sheep	-	Yarkant County, Xinjiang, China	Ear	Illumina Ovine SNP50K (54,241 SNPs) BeadChip	50K chip		Zhao et al., 2017
KIR9	SAMC061033	PRJCA001252	Ovis aries	Kirghiz sheep	-	Yarkant County, Xinjiang, China	Ear	Illumina Ovine SNP50K (54,241 SNPs) BeadChip	50K chip		Zhao et al., 2017
LAN10	SAMC061034	PRJCA001252	Ovis aries	Lanzhou Large-tailed sheep	-	Lanzhou, Gansu, China	Ear	Illumina Ovine SNP50K (54,241 SNPs) BeadChip	50K chip		Zhao et al., 2017
LAN11	SAMC061035	PRJCA001252	Ovis aries	Lanzhou Large-tailed sheep	-	Lanzhou, Gansu, China	Ear	Illumina Ovine SNP50K (54,241 SNPs) BeadChip	50K chip		Zhao et al., 2017
LAN12	SAMC061036	PRJCA001252	Ovis aries	Lanzhou Large-tailed sheep	-	Lanzhou, Gansu, China	Ear	Illumina Ovine SNP50K (54,241 SNPs) BeadChip	50K chip		Zhao et al., 2017
LAN13	SAMC061037	PRJCA001252	Ovis aries	Lanzhou Large-tailed sheep	-	Lanzhou, Gansu, China	Ear	Illumina Ovine SNP50K (54,241 SNPs) BeadChip	50K chip		Zhao et al., 2017
LAN14	SAMC061038	PRJCA001252	Ovis aries	Lanzhou Large-tailed sheep	-	Lanzhou, Gansu, China	Ear	Illumina Ovine SNP50K (54,241 SNPs) BeadChip	50K chip		Zhao et al., 2017
LAN15	SAMC061039	PRJCA001252	Ovis aries	Lanzhou Large-tailed sheep	-	Lanzhou, Gansu, China	Ear	Illumina Ovine SNP50K (54,241 SNPs) BeadChip	50K chip		Zhao et al., 2017
LAN16	SAMC061040	PRJCA001252	Ovis aries	Lanzhou Large-tailed sheep	-	Lanzhou, Gansu, China	Ear	Illumina Ovine SNP50K (54,241 SNPs) BeadChip	50K chip		Zhao et al., 2017
LAN17	SAMC061041	PRJCA001252	Ovis aries	Lanzhou Large-tailed sheep	-	Lanzhou, Gansu, China	Ear	Illumina Ovine SNP50K (54,241 SNPs) BeadChip	50K chip		Zhao et al., 2017
LAN18	SAMC061042	PRJCA001252	Ovis aries	Lanzhou Large-tailed sheep	-	Lanzhou, Gansu, China	Ear	Illumina Ovine SNP50K (54,241 SNPs) BeadChip	50K chip		Zhao et al., 2017
LAN19	SAMC061043	PRJCA001252	Ovis aries	Lanzhou Large-tailed sheep	-	Lanzhou, Gansu, China	Ear	Illumina Ovine SNP50K (54,241 SNPs) BeadChip	50K chip		Zhao et al., 2017
LAN2	SAMC061044	PRJCA001252	Ovis aries	Lanzhou Large-tailed sheep	-	Lanzhou, Gansu, China	Ear	Illumina Ovine SNP50K (54,241 SNPs) BeadChip	50K chip		Zhao et al., 2017
LAN20	SAMC061045	PRJCA001252	Ovis aries	Lanzhou Large-tailed sheep	-	Lanzhou, Gansu, China	Ear	Illumina Ovine SNP50K (54,241 SNPs) BeadChip	50K chip		Zhao et al., 2017
LAN21	SAMC061046	PRJCA001252	Ovis aries	Lanzhou Large-tailed sheep	-	Lanzhou, Gansu, China	Ear	Illumina Ovine SNP50K (54,241 SNPs) BeadChip	50K chip		Zhao et al., 2017
LAN22	SAMC061047	PRJCA001252	Ovis aries	Lanzhou Large-tailed sheep	-	Lanzhou, Gansu, China	Ear	Illumina Ovine SNP50K (54,241 SNPs) BeadChip	50K chip		Zhao et al., 2017
LAN23	SAMC061048	PRJCA001252	Ovis aries	Lanzhou Large-tailed sheep	-	Lanzhou, Gansu, China	Ear	Illumina Ovine SNP50K (54,241 SNPs) BeadChip	50K chip		Zhao et al., 2017
LAN5	SAMC061049	PRJCA001252	Ovis aries	Lanzhou Large-tailed sheep	-	Lanzhou, Gansu, China	Ear	Illumina Ovine SNP50K (54,241 SNPs) BeadChip	50K chip		Zhao et al., 2017
LAN6	SAMC061050	PRJCA001252	Ovis aries	Lanzhou Large-tailed sheep	-	Lanzhou, Gansu, China	Ear	Illumina Ovine SNP50K (54,241 SNPs) BeadChip	50K chip		Zhao et al., 2017
LAN7	SAMC061051	PRJCA001252	Ovis aries	Lanzhou Large-tailed sheep	-	Lanzhou, Gansu, China	Ear	Illumina Ovine SNP50K (54,241 SNPs) BeadChip	50K chip		Zhao et al., 2017
LAN8	SAMC061052	PRJCA001252	Ovis aries	Lanzhou Large-tailed sheep	-	Lanzhou, Gansu, China	Ear	Illumina Ovine SNP50K (54,241 SNPs) BeadChip	50K chip		Zhao et al., 2017
LAN9	SAMC061053	PRJCA001252	Ovis aries	Lanzhou Large-tailed sheep	-	Lanzhou, Gansu, China	Ear	Illumina Ovine SNP50K (54,241 SNPs) BeadChip	50K chip		Zhao et al., 2017
LOP12	SAMC061054	PRJCA001252	Ovis aries	Lop sheep	-	Yuli, Xinjiang, China	Ear	Illumina Ovine SNP50K (54,241 SNPs) BeadChip	50K chip		Zhao et al., 2017
LOP13	SAMC061055	PRJCA001252	Ovis aries	Lop sheep	-	Yuli, Xinjiang, China	Ear	Illumina Ovine SNP50K (54,241 SNPs) BeadChip	50K chip		Zhao et al., 2017
LOP14	SAMC061056	PRJCA001252	Ovis aries	Lop sheep	-	Yuli, Xinjiang, China	Ear	Illumina Ovine SNP50K (54,241 SNPs) BeadChip	50K chip		Zhao et al., 2017
LOP15	SAMC061057	PRJCA001252	Ovis aries	Lop sheep	-	Yuli, Xinjiang, China	Ear	Illumina Ovine SNP50K (54,241 SNPs) BeadChip	50K chip		Zhao et al., 2017
LOP16	SAMC061058	PRJCA001252	Ovis aries	Lop sheep	-	Yuli, Xinjiang, China	Ear	Illumina Ovine SNP50K (54,241 SNPs) BeadChip	50K chip		Zhao et al., 2017
LOP20	SAMC061059	PRJCA001252	Ovis aries	Lop sheep	-	Yuli, Xinjiang, China	Ear	Illumina Ovine SNP50K (54,241 SNPs) BeadChip	50K chip		Zhao et al., 2017
LOP21	SAMC061060	PRJCA001252	Ovis aries	Lop sheep	-	Yuli, Xinjiang, China	Ear	Illumina Ovine SNP50K (54,241 SNPs) BeadChip	50K chip		Zhao et al., 2017
LOP23	SAMC061061	PRJCA001252	Ovis aries	Lop sheep	-	Yuli, Xinjiang, China	Ear	Illumina Ovine SNP50K (54,241 SNPs) BeadChip	50K chip		Zhao et al., 2017
LOP26	SAMC061062	PRJCA001252	Ovis aries	Lop sheep	-	Yuli, Xinjiang, China	Ear	Illumina Ovine SNP50K (54,241 SNPs) BeadChip	50K chip		Zhao et al., 2017
LOP34	SAMC061063	PRJCA001252	Ovis aries	Lop sheep	-	Yuli, Xinjiang, China	Ear	Illumina Ovine SNP50K (54,241 SNPs) BeadChip	50K chip		Zhao et al., 2017
LOP35	SAMC061064	PRJCA001252	Ovis aries	Lop sheep	-	Yuli, Xinjiang, China	Ear	Illumina Ovine SNP50K (54,241 SNPs) BeadChip	50K chip		Zhao et al., 2017
LOP4	SAMC061065	PRJCA001252	Ovis aries	Lop sheep	-	Yuli, Xinjiang, China	Ear	Illumina Ovine SNP50K (54,241 SNPs) BeadChip	50K chip		Zhao et al., 2017
LOP42	SAMC061066	PRJCA001252	Ovis aries	Lop sheep	-	Yuli, Xinjiang, China	Ear	Illumina Ovine SNP50K (54,241 SNPs) BeadChip	50K chip		Zhao et al., 2017
LOP45	SAMC061067	PRJCA001252	Ovis aries	Lop sheep	-	Yuli, Xinjiang, China	Ear	Illumina Ovine SNP50K (54,241 SNPs) BeadChip	50K chip		Zhao et al., 2017
LOP46	SAMC061068	PRJCA001252	Ovis aries	Lop sheep	-	Yuli, Xinjiang, China	Ear	Illumina Ovine SNP50K (54,241 SNPs) BeadChip	50K chip		Zhao et al., 2017
LOP47	SAMC061069	PRJCA001252	Ovis aries	Lop sheep	-	Yuli, Xinjiang, China	Ear	Illumina Ovine SNP50K (54,241 SNPs) BeadChip	50K chip		Zhao et al., 2017
LOP6	SAMC061070	PRJCA001252	Ovis aries	Lop sheep	-	Yuli, Xinjiang, China	Ear	Illumina Ovine SNP50K (54,241 SNPs) BeadChip	50K chip		Zhao et al., 2017
LOP9	SAMC061071	PRJCA001252	Ovis aries	Lop sheep	-	Yuli, Xinjiang, China	Ear	Illumina Ovine SNP50K (54,241 SNPs) BeadChip	50K chip		Zhao et al., 2017
LZS1	SAMC061072	PRJCA001252	Ovis aries	Luzhong Mountain sheep	-	Pingyin County, Shandong, China	Ear	Illumina Ovine SNP50K (54,241 SNPs) BeadChip	50K chip		Zhao et al., 2017
LZS14	SAMC061073	PRJCA001252	Ovis aries	Luzhong Mountain sheep	-	Pingyin County, Shandong, China	Ear	Illumina Ovine SNP50K (54,241 SNPs) BeadChip	50K chip		Zhao et al., 2017
LZS15	SAMC061074	PRJCA001252	Ovis aries	Luzhong Mountain sheep	-	Pingyin County, Shandong, China	Ear	Illumina Ovine SNP50K (54,241 SNPs) BeadChip	50K chip		Zhao et al., 2017
LZS16	SAMC061075	PRJCA001252	Ovis aries	Luzhong Mountain sheep	-	Pingyin County, Shandong, China	Ear	Illumina Ovine SNP50K (54,241 SNPs) BeadChip	50K chip		Zhao et al., 2017
LZS17	SAMC061076	PRJCA001252	Ovis aries	Luzhong Mountain sheep	-	Pingyin County, Shandong, China	Ear	Illumina Ovine SNP50K (54,241 SNPs) BeadChip	50K chip		Zhao et al., 2017
LZS18	SAMC061077	PRJCA001252	Ovis aries	Luzhong Mountain sheep	-	Pingyin County, Shandong, China	Ear	Illumina Ovine SNP50K (54,241 SNPs) BeadChip	50K chip		Zhao et al., 2017
LZS19	SAMC061078	PRJCA001252	Ovis aries	Luzhong Mountain sheep	-	Pingyin County, Shandong, China	Ear	Illumina Ovine SNP50K (54,241 SNPs) BeadChip	50K chip		Zhao et al., 2017
LZS2	SAMC061079	PRJCA001252	Ovis aries	Luzhong Mountain sheep	-	Pingyin County, Shandong, China	Ear	Illumina Ovine SNP50K (54,241 SNPs) BeadChip	50K chip		Zhao et al., 2017
LZS22	SAMC061080	PRJCA001252	Ovis aries	Luzhong Mountain sheep	-	Pingyin County, Shandong, China	Ear	Illumina Ovine SNP50K (54,241 SNPs) BeadChip	50K chip		Zhao et al., 2017
LZS27	SAMC061081	PRJCA001252	Ovis aries	Luzhong Mountain sheep	-	Pingyin County, Shandong, China	Ear	Illumina Ovine SNP50K (54,241 SNPs) BeadChip	50K chip		Zhao et al., 2017
LZS3	SAMC061082	PRJCA001252	Ovis aries	Luzhong Mountain sheep	-	Pingyin County, Shandong, China	Ear	Illumina Ovine SNP50K (54,241 SNPs) BeadChip	50K chip		Zhao et al., 2017
LZS31	SAMC061083	PRJCA001252	Ovis aries	Luzhong Mountain sheep	-	Pingyin County, Shandong, China	Ear	Illumina Ovine SNP50K (54,241 SNPs) BeadChip	50K chip		Zhao et al., 2017
LZS32	SAMC061084	PRJCA001252	Ovis aries	Luzhong Mountain sheep	-	Pingyin County, Shandong, China	Ear	Illumina Ovine SNP50K (54,241 SNPs) BeadChip	50K chip		Zhao et al., 2017
LZS33	SAMC061085	PRJCA001252	Ovis aries	Luzhong Mountain sheep	-	Pingyin County, Shandong, China	Ear	Illumina Ovine SNP50K (54,241 SNPs) BeadChip	50K chip		Zhao et al., 2017
LZS34	SAMC061086	PRJCA001252	Ovis aries	Luzhong Mountain sheep	-	Pingyin County, Shandong, China	Ear	Illumina Ovine SNP50K (54,241 SNPs) BeadChip	50K chip		Zhao et al., 2017
LZS4	SAMC061087	PRJCA001252	Ovis aries	Luzhong Mountain sheep	-	Pingyin County, Shandong, China	Ear	Illumina Ovine SNP50K (54,241 SNPs) BeadChip	50K chip		Zhao et al., 2017
LZS5	SAMC061088	PRJCA001252	Ovis aries	Luzhong Mountain sheep	-	Pingyin County, Shandong, China	Ear	Illumina Ovine SNP50K (54,241 SNPs) BeadChip	50K chip		Zhao et al., 2017
LZS6	SAMC061089	PRJCA001252	Ovis aries	Luzhong Mountain sheep	-	Pingyin County, Shandong, China	Ear	Illumina Ovine SNP50K (54,241 SNPs) BeadChip	50K chip		Zhao et al., 2017
LZS7	SAMC061090	PRJCA001252	Ovis aries	Luzhong Mountain sheep	-	Pingyin County, Shandong, China	Ear	Illumina Ovine SNP50K (54,241 SNPs) BeadChip	50K chip		Zhao et al., 2017
LZS8	SAMC061091	PRJCA001252	Ovis aries	Luzhong Mountain sheep	-	Pingyin County, Shandong, China	Ear	Illumina Ovine SNP50K (54,241 SNPs) BeadChip	50K chip		Zhao et al., 2017
MXS1	SAMC061092	PRJCA001252	Ovis aries	Minxian Black Fur sheep	-	Gansu, China	Ear	Illumina Ovine SNP50K (54,241 SNPs) BeadChip	50K chip		Zhao et al., 2017
MXS10	SAMC061093	PRJCA001252	Ovis aries	Minxian Black Fur sheep	-	Gansu, China	Ear	Illumina Ovine SNP50K (54,241 SNPs) BeadChip	50K chip		Zhao et al., 2017
MXS11	SAMC061094	PRJCA001252	Ovis aries	Minxian Black Fur sheep	-	Gansu, China	Ear	Illumina Ovine SNP50K (54,241 SNPs) BeadChip	50K chip		Zhao et al., 2017
MXS12	SAMC061095	PRJCA001252	Ovis aries	Minxian Black Fur sheep	-	Gansu, China	Ear	Illumina Ovine SNP50K (54,241 SNPs) BeadChip	50K chip		Zhao et al., 2017
MXS13	SAMC061096	PRJCA001252	Ovis aries	Minxian Black Fur sheep	-	Gansu, China	Ear	Illumina Ovine SNP50K (54,241 SNPs) BeadChip	50K chip		Zhao et al., 2017
MXS14	SAMC061097	PRJCA001252	Ovis aries	Minxian Black Fur sheep	-	Gansu, China	Ear	Illumina Ovine SNP50K (54,241 SNPs) BeadChip	50K chip		Zhao et al., 2017
MXS16	SAMC061098	PRJCA001252	Ovis aries	Minxian Black Fur sheep	-	Gansu, China	Ear	Illumina Ovine SNP50K (54,241 SNPs) BeadChip	50K chip		Zhao et al., 2017
MXS17	SAMC061099	PRJCA001252	Ovis aries	Minxian Black Fur sheep	-	Gansu, China	Ear	Illumina Ovine SNP50K (54,241 SNPs) BeadChip	50K chip		Zhao et al., 2017
MXS18	SAMC061100	PRJCA001252	Ovis aries	Minxian Black Fur sheep	-	Gansu, China	Ear	Illumina Ovine SNP50K (54,241 SNPs) BeadChip	50K chip		Zhao et al., 2017
MXS19	SAMC061101	PRJCA001252	Ovis aries	Minxian Black Fur sheep	-	Gansu, China	Ear	Illumina Ovine SNP50K (54,241 SNPs) BeadChip	50K chip		Zhao et al., 2017
MXS2	SAMC061102	PRJCA001252	Ovis aries	Minxian Black Fur sheep	-	Gansu, China	Ear	Illumina Ovine SNP50K (54,241 SNPs) BeadChip	50K chip		Zhao et al., 2017
MXS20	SAMC061103	PRJCA001252	Ovis aries	Minxian Black Fur sheep	-	Gansu, China	Ear	Illumina Ovine SNP50K (54,241 SNPs) BeadChip	50K chip		Zhao et al., 2017
MXS21	SAMC061104	PRJCA001252	Ovis aries	Minxian Black Fur sheep	-	Gansu, China	Ear	Illumina Ovine SNP50K (54,241 SNPs) BeadChip	50K chip		Zhao et al., 2017
MXS23	SAMC061105	PRJCA001252	Ovis aries	Minxian Black Fur sheep	-	Gansu, China	Ear	Illumina Ovine SNP50K (54,241 SNPs) BeadChip	50K chip		Zhao et al., 2017
MXS24	SAMC061106	PRJCA001252	Ovis aries	Minxian Black Fur sheep	-	Gansu, China	Ear	Illumina Ovine SNP50K (54,241 SNPs) BeadChip	50K chip		Zhao et al., 2017
MXS26	SAMC061107	PRJCA001252	Ovis aries	Minxian Black Fur sheep	-	Gansu, China	Ear	Illumina Ovine SNP50K (54,241 SNPs) BeadChip	50K chip		Zhao et al., 2017
MXS3	SAMC061108	PRJCA001252	Ovis aries	Minxian Black Fur sheep	-	Gansu, China	Ear	Illumina Ovine SNP50K (54,241 SNPs) BeadChip	50K chip		Zhao et al., 2017
MXS30	SAMC061109	PRJCA001252	Ovis aries	Minxian Black Fur sheep	-	Gansu, China	Ear	Illumina Ovine SNP50K (54,241 SNPs) BeadChip	50K chip		Zhao et al., 2017
MXS8	SAMC061110	PRJCA001252	Ovis aries	Minxian Black Fur sheep	-	Gansu, China	Ear	Illumina Ovine SNP50K (54,241 SNPs) BeadChip	50K chip		Zhao et al., 2017
MXS9	SAMC061111	PRJCA001252	Ovis aries	Minxian Black Fur sheep	-	Gansu, China	Ear	Illumina Ovine SNP50K (54,241 SNPs) BeadChip	50K chip		Zhao et al., 2017
NLS1	SAMC061112	PRJCA001252	Ovis aries	Ninglang Black sheep	-	Ninglang County, Yunnan, China	Ear	Illumina Ovine SNP50K (54,241 SNPs) BeadChip	50K chip		Zhao et al., 2017
NLS10	SAMC061113	PRJCA001252	Ovis aries	Ninglang Black sheep	-	Ninglang County, Yunnan, China	Ear	Illumina Ovine SNP50K (54,241 SNPs) BeadChip	50K chip		Zhao et al., 2017
NLS11	SAMC061114	PRJCA001252	Ovis aries	Ninglang Black sheep	-	Ninglang County, Yunnan, China	Ear	Illumina Ovine SNP50K (54,241 SNPs) BeadChip	50K chip		Zhao et al., 2017
NLS12	SAMC061115	PRJCA001252	Ovis aries	Ninglang Black sheep	-	Ninglang County, Yunnan, China	Ear	Illumina Ovine SNP50K (54,241 SNPs) BeadChip	50K chip		Zhao et al., 2017
NLS13	SAMC061116	PRJCA001252	Ovis aries	Ninglang Black sheep	-	Ninglang County, Yunnan, China	Ear	Illumina Ovine SNP50K (54,241 SNPs) BeadChip	50K chip		Zhao et al., 2017
NLS14	SAMC061117	PRJCA001252	Ovis aries	Ninglang Black sheep	-	Ninglang County, Yunnan, China	Ear	Illumina Ovine SNP50K (54,241 SNPs) BeadChip	50K chip		Zhao et al., 2017
NLS15	SAMC061118	PRJCA001252	Ovis aries	Ninglang Black sheep	-	Ninglang County, Yunnan, China	Ear	Illumina Ovine SNP50K (54,241 SNPs) BeadChip	50K chip		Zhao et al., 2017
NLS17	SAMC061119	PRJCA001252	Ovis aries	Ninglang Black sheep	-	Ninglang County, Yunnan, China	Ear	Illumina Ovine SNP50K (54,241 SNPs) BeadChip	50K chip		Zhao et al., 2017
NLS18	SAMC061120	PRJCA001252	Ovis aries	Ninglang Black sheep	-	Ninglang County, Yunnan, China	Ear	Illumina Ovine SNP50K (54,241 SNPs) BeadChip	50K chip		Zhao et al., 2017
NLS19	SAMC061121	PRJCA001252	Ovis aries	Ninglang Black sheep	-	Ninglang County, Yunnan, China	Ear	Illumina Ovine SNP50K (54,241 SNPs) BeadChip	50K chip		Zhao et al., 2017
NLS2	SAMC061122	PRJCA001252	Ovis aries	Ninglang Black sheep	-	Ninglang County, Yunnan, China	Ear	Illumina Ovine SNP50K (54,241 SNPs) BeadChip	50K chip		Zhao et al., 2017
NLS20	SAMC061123	PRJCA001252	Ovis aries	Ninglang Black sheep	-	Ninglang County, Yunnan, China	Ear	Illumina Ovine SNP50K (54,241 SNPs) BeadChip	50K chip		Zhao et al., 2017
NLS21	SAMC061124	PRJCA001252	Ovis aries	Ninglang Black sheep	-	Ninglang County, Yunnan, China	Ear	Illumina Ovine SNP50K (54,241 SNPs) BeadChip	50K chip		Zhao et al., 2017
NLS3	SAMC061125	PRJCA001252	Ovis aries	Ninglang Black sheep	-	Ninglang County, Yunnan, China	Ear	Illumina Ovine SNP50K (54,241 SNPs) BeadChip	50K chip		Zhao et al., 2017
NLS4	SAMC061126	PRJCA001252	Ovis aries	Ninglang Black sheep	-	Ninglang County, Yunnan, China	Ear	Illumina Ovine SNP50K (54,241 SNPs) BeadChip	50K chip		Zhao et al., 2017
NLS5	SAMC061127	PRJCA001252	Ovis aries	Ninglang Black sheep	-	Ninglang County, Yunnan, China	Ear	Illumina Ovine SNP50K (54,241 SNPs) BeadChip	50K chip		Zhao et al., 2017
NLS6	SAMC061128	PRJCA001252	Ovis aries	Ninglang Black sheep	-	Ninglang County, Yunnan, China	Ear	Illumina Ovine SNP50K (54,241 SNPs) BeadChip	50K chip		Zhao et al., 2017
NLS7	SAMC061129	PRJCA001252	Ovis aries	Ninglang Black sheep	-	Ninglang County, Yunnan, China	Ear	Illumina Ovine SNP50K (54,241 SNPs) BeadChip	50K chip		Zhao et al., 2017
NLS8	SAMC061130	PRJCA001252	Ovis aries	Ninglang Black sheep	-	Ninglang County, Yunnan, China	Ear	Illumina Ovine SNP50K (54,241 SNPs) BeadChip	50K chip		Zhao et al., 2017
NLS9	SAMC061131	PRJCA001252	Ovis aries	Ninglang Black sheep	-	Ninglang County, Yunnan, China	Ear	Illumina Ovine SNP50K (54,241 SNPs) BeadChip	50K chip		Zhao et al., 2017
SNS1	SAMC061132	PRJCA001252	Ovis aries	Sunite sheep	-	Sonid Left Banner, Inner Mongolia, China	Ear	Illumina Ovine SNP50K (54,241 SNPs) BeadChip	50K chip		Zhao et al., 2017
SNS11	SAMC061133	PRJCA001252	Ovis aries	Sunite sheep	-	Sonid Left Banner, Inner Mongolia, China	Ear	Illumina Ovine SNP50K (54,241 SNPs) BeadChip	50K chip		Zhao et al., 2017
SNS12	SAMC061134	PRJCA001252	Ovis aries	Sunite sheep	-	Sonid Left Banner, Inner Mongolia, China	Ear	Illumina Ovine SNP50K (54,241 SNPs) BeadChip	50K chip		Zhao et al., 2017
SNS13	SAMC061135	PRJCA001252	Ovis aries	Sunite sheep	-	Sonid Left Banner, Inner Mongolia, China	Ear	Illumina Ovine SNP50K (54,241 SNPs) BeadChip	50K chip		Zhao et al., 2017
SNS14	SAMC061136	PRJCA001252	Ovis aries	Sunite sheep	-	Sonid Left Banner, Inner Mongolia, China	Ear	Illumina Ovine SNP50K (54,241 SNPs) BeadChip	50K chip		Zhao et al., 2017
SNS2	SAMC061137	PRJCA001252	Ovis aries	Sunite sheep	-	Sonid Left Banner, Inner Mongolia, China	Ear	Illumina Ovine SNP50K (54,241 SNPs) BeadChip	50K chip		Zhao et al., 2017
SNS25	SAMC061138	PRJCA001252	Ovis aries	Sunite sheep	-	Sonid Left Banner, Inner Mongolia, China	Ear	Illumina Ovine SNP50K (54,241 SNPs) BeadChip	50K chip		Zhao et al., 2017
SNS26	SAMC061139	PRJCA001252	Ovis aries	Sunite sheep	-	Sonid Left Banner, Inner Mongolia, China	Ear	Illumina Ovine SNP50K (54,241 SNPs) BeadChip	50K chip		Zhao et al., 2017
SNS27	SAMC061140	PRJCA001252	Ovis aries	Sunite sheep	-	Sonid Left Banner, Inner Mongolia, China	Ear	Illumina Ovine SNP50K (54,241 SNPs) BeadChip	50K chip		Zhao et al., 2017
SNS28	SAMC061141	PRJCA001252	Ovis aries	Sunite sheep	-	Sonid Left Banner, Inner Mongolia, China	Ear	Illumina Ovine SNP50K (54,241 SNPs) BeadChip	50K chip		Zhao et al., 2017
SNS29	SAMC061142	PRJCA001252	Ovis aries	Sunite sheep	-	Sonid Left Banner, Inner Mongolia, China	Ear	Illumina Ovine SNP50K (54,241 SNPs) BeadChip	50K chip		Zhao et al., 2017
SNS3	SAMC061143	PRJCA001252	Ovis aries	Sunite sheep	-	Sonid Left Banner, Inner Mongolia, China	Ear	Illumina Ovine SNP50K (54,241 SNPs) BeadChip	50K chip		Zhao et al., 2017
SNS30	SAMC061144	PRJCA001252	Ovis aries	Sunite sheep	-	Sonid Left Banner, Inner Mongolia, China	Ear	Illumina Ovine SNP50K (54,241 SNPs) BeadChip	50K chip		Zhao et al., 2017
SNS31	SAMC061145	PRJCA001252	Ovis aries	Sunite sheep	-	Sonid Left Banner, Inner Mongolia, China	Ear	Illumina Ovine SNP50K (54,241 SNPs) BeadChip	50K chip		Zhao et al., 2017
SNS32	SAMC061146	PRJCA001252	Ovis aries	Sunite sheep	-	Sonid Left Banner, Inner Mongolia, China	Ear	Illumina Ovine SNP50K (54,241 SNPs) BeadChip	50K chip		Zhao et al., 2017
SNS33	SAMC061147	PRJCA001252	Ovis aries	Sunite sheep	-	Sonid Left Banner, Inner Mongolia, China	Ear	Illumina Ovine SNP50K (54,241 SNPs) BeadChip	50K chip		Zhao et al., 2017
SNS34	SAMC061148	PRJCA001252	Ovis aries	Sunite sheep	-	Sonid Left Banner, Inner Mongolia, China	Ear	Illumina Ovine SNP50K (54,241 SNPs) BeadChip	50K chip		Zhao et al., 2017
SNS4	SAMC061149	PRJCA001252	Ovis aries	Sunite sheep	-	Sonid Left Banner, Inner Mongolia, China	Ear	Illumina Ovine SNP50K (54,241 SNPs) BeadChip	50K chip		Zhao et al., 2017
SNS5	SAMC061150	PRJCA001252	Ovis aries	Sunite sheep	-	Sonid Left Banner, Inner Mongolia, China	Ear	Illumina Ovine SNP50K (54,241 SNPs) BeadChip	50K chip		Zhao et al., 2017
SNS6	SAMC061151	PRJCA001252	Ovis aries	Sunite sheep	-	Sonid Left Banner, Inner Mongolia, China	Ear	Illumina Ovine SNP50K (54,241 SNPs) BeadChip	50K chip		Zhao et al., 2017
SNS8	SAMC061152	PRJCA001252	Ovis aries	Sunite sheep	-	Sonid Left Banner, Inner Mongolia, China	Ear	Illumina Ovine SNP50K (54,241 SNPs) BeadChip	50K chip		Zhao et al., 2017
SNS9	SAMC061153	PRJCA001252	Ovis aries	Sunite sheep	-	Sonid Left Banner, Inner Mongolia, China	Ear	Illumina Ovine SNP50K (54,241 SNPs) BeadChip	50K chip		Zhao et al., 2017
SPS1	SAMC061154	PRJCA001252	Ovis aries	Shiping Gray sheep	-	Shiping, Yunnan, China	Ear	Illumina Ovine SNP50K (54,241 SNPs) BeadChip	50K chip		Zhao et al., 2017
SPS10	SAMC061155	PRJCA001252	Ovis aries	Shiping Gray sheep	-	Shiping, Yunnan, China	Ear	Illumina Ovine SNP50K (54,241 SNPs) BeadChip	50K chip		Zhao et al., 2017
SPS11	SAMC061156	PRJCA001252	Ovis aries	Shiping Gray sheep	-	Shiping, Yunnan, China	Ear	Illumina Ovine SNP50K (54,241 SNPs) BeadChip	50K chip		Zhao et al., 2017
SPS12	SAMC061157	PRJCA001252	Ovis aries	Shiping Gray sheep	-	Shiping, Yunnan, China	Ear	Illumina Ovine SNP50K (54,241 SNPs) BeadChip	50K chip		Zhao et al., 2017
SPS13	SAMC061158	PRJCA001252	Ovis aries	Shiping Gray sheep	-	Shiping, Yunnan, China	Ear	Illumina Ovine SNP50K (54,241 SNPs) BeadChip	50K chip		Zhao et al., 2017
SPS14	SAMC061159	PRJCA001252	Ovis aries	Shiping Gray sheep	-	Shiping, Yunnan, China	Ear	Illumina Ovine SNP50K (54,241 SNPs) BeadChip	50K chip		Zhao et al., 2017
SPS15	SAMC061160	PRJCA001252	Ovis aries	Shiping Gray sheep	-	Shiping, Yunnan, China	Ear	Illumina Ovine SNP50K (54,241 SNPs) BeadChip	50K chip		Zhao et al., 2017
SPS2	SAMC061161	PRJCA001252	Ovis aries	Shiping Gray sheep	-	Shiping, Yunnan, China	Ear	Illumina Ovine SNP50K (54,241 SNPs) BeadChip	50K chip		Zhao et al., 2017
SPS20	SAMC061162	PRJCA001252	Ovis aries	Shiping Gray sheep	-	Shiping, Yunnan, China	Ear	Illumina Ovine SNP50K (54,241 SNPs) BeadChip	50K chip		Zhao et al., 2017
SPS21	SAMC061163	PRJCA001252	Ovis aries	Shiping Gray sheep	-	Shiping, Yunnan, China	Ear	Illumina Ovine SNP50K (54,241 SNPs) BeadChip	50K chip		Zhao et al., 2017
SPS22	SAMC061164	PRJCA001252	Ovis aries	Shiping Gray sheep	-	Shiping, Yunnan, China	Ear	Illumina Ovine SNP50K (54,241 SNPs) BeadChip	50K chip		Zhao et al., 2017
SPS23	SAMC061165	PRJCA001252	Ovis aries	Shiping Gray sheep	-	Shiping, Yunnan, China	Ear	Illumina Ovine SNP50K (54,241 SNPs) BeadChip	50K chip		Zhao et al., 2017
SPS24	SAMC061166	PRJCA001252	Ovis aries	Shiping Gray sheep	-	Shiping, Yunnan, China	Ear	Illumina Ovine SNP50K (54,241 SNPs) BeadChip	50K chip		Zhao et al., 2017
SPS25	SAMC061167	PRJCA001252	Ovis aries	Shiping Gray sheep	-	Shiping, Yunnan, China	Ear	Illumina Ovine SNP50K (54,241 SNPs) BeadChip	50K chip		Zhao et al., 2017
SPS26	SAMC061168	PRJCA001252	Ovis aries	Shiping Gray sheep	-	Shiping, Yunnan, China	Ear	Illumina Ovine SNP50K (54,241 SNPs) BeadChip	50K chip		Zhao et al., 2017
SPS28	SAMC061169	PRJCA001252	Ovis aries	Shiping Gray sheep	-	Shiping, Yunnan, China	Ear	Illumina Ovine SNP50K (54,241 SNPs) BeadChip	50K chip		Zhao et al., 2017
SPS29	SAMC061170	PRJCA001252	Ovis aries	Shiping Gray sheep	-	Shiping, Yunnan, China	Ear	Illumina Ovine SNP50K (54,241 SNPs) BeadChip	50K chip		Zhao et al., 2017
SPS30	SAMC061171	PRJCA001252	Ovis aries	Shiping Gray sheep	-	Shiping, Yunnan, China	Ear	Illumina Ovine SNP50K (54,241 SNPs) BeadChip	50K chip		Zhao et al., 2017
SPS31	SAMC061172	PRJCA001252	Ovis aries	Shiping Gray sheep	-	Shiping, Yunnan, China	Ear	Illumina Ovine SNP50K (54,241 SNPs) BeadChip	50K chip		Zhao et al., 2017
SPS8	SAMC061173	PRJCA001252	Ovis aries	Shiping Gray sheep	-	Shiping, Yunnan, China	Ear	Illumina Ovine SNP50K (54,241 SNPs) BeadChip	50K chip		Zhao et al., 2017
TAN1	SAMC061174	PRJCA001252	Ovis aries	Tan sheep	-	Wuzhong City, Ningxia, China	Ear	Illumina Ovine SNP50K (54,241 SNPs) BeadChip	50K chip		Zhao et al., 2017
TAN10	SAMC061175	PRJCA001252	Ovis aries	Tan sheep	-	Wuzhong City, Ningxia, China	Ear	Illumina Ovine SNP50K (54,241 SNPs) BeadChip	50K chip		Zhao et al., 2017
TAN11	SAMC061176	PRJCA001252	Ovis aries	Tan sheep	-	Wuzhong City, Ningxia, China	Ear	Illumina Ovine SNP50K (54,241 SNPs) BeadChip	50K chip		Zhao et al., 2017
TAN12	SAMC061177	PRJCA001252	Ovis aries	Tan sheep	-	Wuzhong City, Ningxia, China	Ear	Illumina Ovine SNP50K (54,241 SNPs) BeadChip	50K chip		Zhao et al., 2017
TAN13	SAMC061178	PRJCA001252	Ovis aries	Tan sheep	-	Wuzhong City, Ningxia, China	Ear	Illumina Ovine SNP50K (54,241 SNPs) BeadChip	50K chip		Zhao et al., 2017
TAN14	SAMC061179	PRJCA001252	Ovis aries	Tan sheep	-	Wuzhong City, Ningxia, China	Ear	Illumina Ovine SNP50K (54,241 SNPs) BeadChip	50K chip		Zhao et al., 2017
TAN16	SAMC061180	PRJCA001252	Ovis aries	Tan sheep	-	Wuzhong City, Ningxia, China	Ear	Illumina Ovine SNP50K (54,241 SNPs) BeadChip	50K chip		Zhao et al., 2017
TAN17	SAMC061181	PRJCA001252	Ovis aries	Tan sheep	-	Wuzhong City, Ningxia, China	Ear	Illumina Ovine SNP50K (54,241 SNPs) BeadChip	50K chip		Zhao et al., 2017
TAN18	SAMC061182	PRJCA001252	Ovis aries	Tan sheep	-	Wuzhong City, Ningxia, China	Ear	Illumina Ovine SNP50K (54,241 SNPs) BeadChip	50K chip		Zhao et al., 2017
TAN19	SAMC061183	PRJCA001252	Ovis aries	Tan sheep	-	Wuzhong City, Ningxia, China	Ear	Illumina Ovine SNP50K (54,241 SNPs) BeadChip	50K chip		Zhao et al., 2017
TAN2	SAMC061184	PRJCA001252	Ovis aries	Tan sheep	-	Wuzhong City, Ningxia, China	Ear	Illumina Ovine SNP50K (54,241 SNPs) BeadChip	50K chip		Zhao et al., 2017
TAN21	SAMC061185	PRJCA001252	Ovis aries	Tan sheep	-	Wuzhong City, Ningxia, China	Ear	Illumina Ovine SNP50K (54,241 SNPs) BeadChip	50K chip		Zhao et al., 2017
TAN22	SAMC061186	PRJCA001252	Ovis aries	Tan sheep	-	Wuzhong City, Ningxia, China	Ear	Illumina Ovine SNP50K (54,241 SNPs) BeadChip	50K chip		Zhao et al., 2017
TAN24	SAMC061187	PRJCA001252	Ovis aries	Tan sheep	-	Wuzhong City, Ningxia, China	Ear	Illumina Ovine SNP50K (54,241 SNPs) BeadChip	50K chip		Zhao et al., 2017
TAN3	SAMC061188	PRJCA001252	Ovis aries	Tan sheep	-	Wuzhong City, Ningxia, China	Ear	Illumina Ovine SNP50K (54,241 SNPs) BeadChip	50K chip		Zhao et al., 2017
TAN4	SAMC061189	PRJCA001252	Ovis aries	Tan sheep	-	Wuzhong City, Ningxia, China	Ear	Illumina Ovine SNP50K (54,241 SNPs) BeadChip	50K chip		Zhao et al., 2017
TAN5	SAMC061190	PRJCA001252	Ovis aries	Tan sheep	-	Wuzhong City, Ningxia, China	Ear	Illumina Ovine SNP50K (54,241 SNPs) BeadChip	50K chip		Zhao et al., 2017
TAN6	SAMC061191	PRJCA001252	Ovis aries	Tan sheep	-	Wuzhong City, Ningxia, China	Ear	Illumina Ovine SNP50K (54,241 SNPs) BeadChip	50K chip		Zhao et al., 2017
TAN7	SAMC061192	PRJCA001252	Ovis aries	Tan sheep	-	Wuzhong City, Ningxia, China	Ear	Illumina Ovine SNP50K (54,241 SNPs) BeadChip	50K chip		Zhao et al., 2017
TAN9	SAMC061193	PRJCA001252	Ovis aries	Tan sheep	-	Wuzhong City, Ningxia, China	Ear	Illumina Ovine SNP50K (54,241 SNPs) BeadChip	50K chip		Zhao et al., 2017
TCS1	SAMC061194	PRJCA001252	Ovis aries	Tengchong sheep	-	Yunnan, China	Ear	Illumina Ovine SNP50K (54,241 SNPs) BeadChip	50K chip		Zhao et al., 2017
TCS13	SAMC061195	PRJCA001252	Ovis aries	Tengchong sheep	-	Yunnan, China	Ear	Illumina Ovine SNP50K (54,241 SNPs) BeadChip	50K chip		Zhao et al., 2017
TCS14	SAMC061196	PRJCA001252	Ovis aries	Tengchong sheep	-	Yunnan, China	Ear	Illumina Ovine SNP50K (54,241 SNPs) BeadChip	50K chip		Zhao et al., 2017
TCS15	SAMC061197	PRJCA001252	Ovis aries	Tengchong sheep	-	Yunnan, China	Ear	Illumina Ovine SNP50K (54,241 SNPs) BeadChip	50K chip		Zhao et al., 2017
TCS16	SAMC061198	PRJCA001252	Ovis aries	Tengchong sheep	-	Yunnan, China	Ear	Illumina Ovine SNP50K (54,241 SNPs) BeadChip	50K chip		Zhao et al., 2017
TCS17	SAMC061199	PRJCA001252	Ovis aries	Tengchong sheep	-	Yunnan, China	Ear	Illumina Ovine SNP50K (54,241 SNPs) BeadChip	50K chip		Zhao et al., 2017
TCS18	SAMC061200	PRJCA001252	Ovis aries	Tengchong sheep	-	Yunnan, China	Ear	Illumina Ovine SNP50K (54,241 SNPs) BeadChip	50K chip		Zhao et al., 2017
TCS19	SAMC061201	PRJCA001252	Ovis aries	Tengchong sheep	-	Yunnan, China	Ear	Illumina Ovine SNP50K (54,241 SNPs) BeadChip	50K chip		Zhao et al., 2017
TCS2	SAMC061202	PRJCA001252	Ovis aries	Tengchong sheep	-	Yunnan, China	Ear	Illumina Ovine SNP50K (54,241 SNPs) BeadChip	50K chip		Zhao et al., 2017
TCS20	SAMC061203	PRJCA001252	Ovis aries	Tengchong sheep	-	Yunnan, China	Ear	Illumina Ovine SNP50K (54,241 SNPs) BeadChip	50K chip		Zhao et al., 2017
TCS21	SAMC061204	PRJCA001252	Ovis aries	Tengchong sheep	-	Yunnan, China	Ear	Illumina Ovine SNP50K (54,241 SNPs) BeadChip	50K chip		Zhao et al., 2017
TCS22	SAMC061205	PRJCA001252	Ovis aries	Tengchong sheep	-	Yunnan, China	Ear	Illumina Ovine SNP50K (54,241 SNPs) BeadChip	50K chip		Zhao et al., 2017
TCS23	SAMC061206	PRJCA001252	Ovis aries	Tengchong sheep	-	Yunnan, China	Ear	Illumina Ovine SNP50K (54,241 SNPs) BeadChip	50K chip		Zhao et al., 2017
TCS24	SAMC061207	PRJCA001252	Ovis aries	Tengchong sheep	-	Yunnan, China	Ear	Illumina Ovine SNP50K (54,241 SNPs) BeadChip	50K chip		Zhao et al., 2017
TCS3	SAMC061208	PRJCA001252	Ovis aries	Tengchong sheep	-	Yunnan, China	Ear	Illumina Ovine SNP50K (54,241 SNPs) BeadChip	50K chip		Zhao et al., 2017
TCS4	SAMC061209	PRJCA001252	Ovis aries	Tengchong sheep	-	Yunnan, China	Ear	Illumina Ovine SNP50K (54,241 SNPs) BeadChip	50K chip		Zhao et al., 2017
TCS5	SAMC061210	PRJCA001252	Ovis aries	Tengchong sheep	-	Yunnan, China	Ear	Illumina Ovine SNP50K (54,241 SNPs) BeadChip	50K chip		Zhao et al., 2017
TCS6	SAMC061211	PRJCA001252	Ovis aries	Tengchong sheep	-	Yunnan, China	Ear	Illumina Ovine SNP50K (54,241 SNPs) BeadChip	50K chip		Zhao et al., 2017
TCS7	SAMC061212	PRJCA001252	Ovis aries	Tengchong sheep	-	Yunnan, China	Ear	Illumina Ovine SNP50K (54,241 SNPs) BeadChip	50K chip		Zhao et al., 2017
TCS8	SAMC061213	PRJCA001252	Ovis aries	Tengchong sheep	-	Yunnan, China	Ear	Illumina Ovine SNP50K (54,241 SNPs) BeadChip	50K chip		Zhao et al., 2017
THQ1	SAMC061214	PRJCA001252	Ovis aries	Taihang Fur sheep	-	Anyang City, Henan, China	Ear	Illumina Ovine SNP50K (54,241 SNPs) BeadChip	50K chip		Zhao et al., 2017
THQ10	SAMC061215	PRJCA001252	Ovis aries	Taihang Fur sheep	-	Anyang City, Henan, China	Ear	Illumina Ovine SNP50K (54,241 SNPs) BeadChip	50K chip		Zhao et al., 2017
THQ11	SAMC061216	PRJCA001252	Ovis aries	Taihang Fur sheep	-	Anyang City, Henan, China	Ear	Illumina Ovine SNP50K (54,241 SNPs) BeadChip	50K chip		Zhao et al., 2017
THQ12	SAMC061217	PRJCA001252	Ovis aries	Taihang Fur sheep	-	Anyang City, Henan, China	Ear	Illumina Ovine SNP50K (54,241 SNPs) BeadChip	50K chip		Zhao et al., 2017
THQ13	SAMC061218	PRJCA001252	Ovis aries	Taihang Fur sheep	-	Anyang City, Henan, China	Ear	Illumina Ovine SNP50K (54,241 SNPs) BeadChip	50K chip		Zhao et al., 2017
THQ14	SAMC061219	PRJCA001252	Ovis aries	Taihang Fur sheep	-	Anyang City, Henan, China	Ear	Illumina Ovine SNP50K (54,241 SNPs) BeadChip	50K chip		Zhao et al., 2017
THQ15	SAMC061220	PRJCA001252	Ovis aries	Taihang Fur sheep	-	Anyang City, Henan, China	Ear	Illumina Ovine SNP50K (54,241 SNPs) BeadChip	50K chip		Zhao et al., 2017
THQ16	SAMC061221	PRJCA001252	Ovis aries	Taihang Fur sheep	-	Anyang City, Henan, China	Ear	Illumina Ovine SNP50K (54,241 SNPs) BeadChip	50K chip		Zhao et al., 2017
THQ17	SAMC061222	PRJCA001252	Ovis aries	Taihang Fur sheep	-	Anyang City, Henan, China	Ear	Illumina Ovine SNP50K (54,241 SNPs) BeadChip	50K chip		Zhao et al., 2017
THQ18	SAMC061223	PRJCA001252	Ovis aries	Taihang Fur sheep	-	Anyang City, Henan, China	Ear	Illumina Ovine SNP50K (54,241 SNPs) BeadChip	50K chip		Zhao et al., 2017
THQ19	SAMC061224	PRJCA001252	Ovis aries	Taihang Fur sheep	-	Anyang City, Henan, China	Ear	Illumina Ovine SNP50K (54,241 SNPs) BeadChip	50K chip		Zhao et al., 2017
THQ2	SAMC061225	PRJCA001252	Ovis aries	Taihang Fur sheep	-	Anyang City, Henan, China	Ear	Illumina Ovine SNP50K (54,241 SNPs) BeadChip	50K chip		Zhao et al., 2017
THQ20	SAMC061226	PRJCA001252	Ovis aries	Taihang Fur sheep	-	Anyang City, Henan, China	Ear	Illumina Ovine SNP50K (54,241 SNPs) BeadChip	50K chip		Zhao et al., 2017
THQ3	SAMC061227	PRJCA001252	Ovis aries	Taihang Fur sheep	-	Anyang City, Henan, China	Ear	Illumina Ovine SNP50K (54,241 SNPs) BeadChip	50K chip		Zhao et al., 2017
THQ4	SAMC061228	PRJCA001252	Ovis aries	Taihang Fur sheep	-	Anyang City, Henan, China	Ear	Illumina Ovine SNP50K (54,241 SNPs) BeadChip	50K chip		Zhao et al., 2017
THQ5	SAMC061229	PRJCA001252	Ovis aries	Taihang Fur sheep	-	Anyang City, Henan, China	Ear	Illumina Ovine SNP50K (54,241 SNPs) BeadChip	50K chip		Zhao et al., 2017
THQ6	SAMC061230	PRJCA001252	Ovis aries	Taihang Fur sheep	-	Anyang City, Henan, China	Ear	Illumina Ovine SNP50K (54,241 SNPs) BeadChip	50K chip		Zhao et al., 2017
THQ7	SAMC061231	PRJCA001252	Ovis aries	Taihang Fur sheep	-	Anyang City, Henan, China	Ear	Illumina Ovine SNP50K (54,241 SNPs) BeadChip	50K chip		Zhao et al., 2017
THQ8	SAMC061232	PRJCA001252	Ovis aries	Taihang Fur sheep	-	Anyang City, Henan, China	Ear	Illumina Ovine SNP50K (54,241 SNPs) BeadChip	50K chip		Zhao et al., 2017
THQ9	SAMC061233	PRJCA001252	Ovis aries	Taihang Fur sheep	-	Anyang City, Henan, China	Ear	Illumina Ovine SNP50K (54,241 SNPs) BeadChip	50K chip		Zhao et al., 2017
TLF1	SAMC061234	PRJCA001252	Ovis aries	Turfan Black sheep	-	Xinjiang, China	Ear	Illumina Ovine SNP50K (54,241 SNPs) BeadChip	50K chip		Zhao et al., 2017
TLF2	SAMC061235	PRJCA001252	Ovis aries	Turfan Black sheep	-	Xinjiang, China	Ear	Illumina Ovine SNP50K (54,241 SNPs) BeadChip	50K chip		Zhao et al., 2017
TLF38	SAMC061236	PRJCA001252	Ovis aries	Turfan Black sheep	-	Xinjiang, China	Ear	Illumina Ovine SNP50K (54,241 SNPs) BeadChip	50K chip		Zhao et al., 2017
TLF39	SAMC061237	PRJCA001252	Ovis aries	Turfan Black sheep	-	Xinjiang, China	Ear	Illumina Ovine SNP50K (54,241 SNPs) BeadChip	50K chip		Zhao et al., 2017
TLF4	SAMC061238	PRJCA001252	Ovis aries	Turfan Black sheep	-	Xinjiang, China	Ear	Illumina Ovine SNP50K (54,241 SNPs) BeadChip	50K chip		Zhao et al., 2017
TLF40	SAMC061239	PRJCA001252	Ovis aries	Turfan Black sheep	-	Xinjiang, China	Ear	Illumina Ovine SNP50K (54,241 SNPs) BeadChip	50K chip		Zhao et al., 2017
TLF42	SAMC061240	PRJCA001252	Ovis aries	Turfan Black sheep	-	Xinjiang, China	Ear	Illumina Ovine SNP50K (54,241 SNPs) BeadChip	50K chip		Zhao et al., 2017
TLF43	SAMC061241	PRJCA001252	Ovis aries	Turfan Black sheep	-	Xinjiang, China	Ear	Illumina Ovine SNP50K (54,241 SNPs) BeadChip	50K chip		Zhao et al., 2017
TLF44	SAMC061242	PRJCA001252	Ovis aries	Turfan Black sheep	-	Xinjiang, China	Ear	Illumina Ovine SNP50K (54,241 SNPs) BeadChip	50K chip		Zhao et al., 2017
TLF45	SAMC061243	PRJCA001252	Ovis aries	Turfan Black sheep	-	Xinjiang, China	Ear	Illumina Ovine SNP50K (54,241 SNPs) BeadChip	50K chip		Zhao et al., 2017
TLF46	SAMC061244	PRJCA001252	Ovis aries	Turfan Black sheep	-	Xinjiang, China	Ear	Illumina Ovine SNP50K (54,241 SNPs) BeadChip	50K chip		Zhao et al., 2017
TLF47	SAMC061245	PRJCA001252	Ovis aries	Turfan Black sheep	-	Xinjiang, China	Ear	Illumina Ovine SNP50K (54,241 SNPs) BeadChip	50K chip		Zhao et al., 2017
TLF48	SAMC061246	PRJCA001252	Ovis aries	Turfan Black sheep	-	Xinjiang, China	Ear	Illumina Ovine SNP50K (54,241 SNPs) BeadChip	50K chip		Zhao et al., 2017
TLF49	SAMC061247	PRJCA001252	Ovis aries	Turfan Black sheep	-	Xinjiang, China	Ear	Illumina Ovine SNP50K (54,241 SNPs) BeadChip	50K chip		Zhao et al., 2017
TLF5	SAMC061248	PRJCA001252	Ovis aries	Turfan Black sheep	-	Xinjiang, China	Ear	Illumina Ovine SNP50K (54,241 SNPs) BeadChip	50K chip		Zhao et al., 2017
TLF50	SAMC061249	PRJCA001252	Ovis aries	Turfan Black sheep	-	Xinjiang, China	Ear	Illumina Ovine SNP50K (54,241 SNPs) BeadChip	50K chip		Zhao et al., 2017
TLF51	SAMC061250	PRJCA001252	Ovis aries	Turfan Black sheep	-	Xinjiang, China	Ear	Illumina Ovine SNP50K (54,241 SNPs) BeadChip	50K chip		Zhao et al., 2017
TLF52	SAMC061251	PRJCA001252	Ovis aries	Turfan Black sheep	-	Xinjiang, China	Ear	Illumina Ovine SNP50K (54,241 SNPs) BeadChip	50K chip		Zhao et al., 2017
TLF57	SAMC061252	PRJCA001252	Ovis aries	Turfan Black sheep	-	Xinjiang, China	Ear	Illumina Ovine SNP50K (54,241 SNPs) BeadChip	50K chip		Zhao et al., 2017
TLF58	SAMC061253	PRJCA001252	Ovis aries	Turfan Black sheep	-	Xinjiang, China	Ear	Illumina Ovine SNP50K (54,241 SNPs) BeadChip	50K chip		Zhao et al., 2017
TON10	SAMC061254	PRJCA001252	Ovis aries	Tong sheep	-	Pingli County, Shaanxi, China	Ear	Illumina Ovine SNP50K (54,241 SNPs) BeadChip	50K chip		Zhao et al., 2017
TON11	SAMC061255	PRJCA001252	Ovis aries	Tong sheep	-	Pingli County, Shaanxi, China	Ear	Illumina Ovine SNP50K (54,241 SNPs) BeadChip	50K chip		Zhao et al., 2017
TON12	SAMC061256	PRJCA001252	Ovis aries	Tong sheep	-	Pingli County, Shaanxi, China	Ear	Illumina Ovine SNP50K (54,241 SNPs) BeadChip	50K chip		Zhao et al., 2017
TON13	SAMC061257	PRJCA001252	Ovis aries	Tong sheep	-	Pingli County, Shaanxi, China	Ear	Illumina Ovine SNP50K (54,241 SNPs) BeadChip	50K chip		Zhao et al., 2017
TON14	SAMC061258	PRJCA001252	Ovis aries	Tong sheep	-	Pingli County, Shaanxi, China	Ear	Illumina Ovine SNP50K (54,241 SNPs) BeadChip	50K chip		Zhao et al., 2017
TON15	SAMC061259	PRJCA001252	Ovis aries	Tong sheep	-	Pingli County, Shaanxi, China	Ear	Illumina Ovine SNP50K (54,241 SNPs) BeadChip	50K chip		Zhao et al., 2017
TON16	SAMC061260	PRJCA001252	Ovis aries	Tong sheep	-	Pingli County, Shaanxi, China	Ear	Illumina Ovine SNP50K (54,241 SNPs) BeadChip	50K chip		Zhao et al., 2017
TON17	SAMC061261	PRJCA001252	Ovis aries	Tong sheep	-	Pingli County, Shaanxi, China	Ear	Illumina Ovine SNP50K (54,241 SNPs) BeadChip	50K chip		Zhao et al., 2017
TON18	SAMC061262	PRJCA001252	Ovis aries	Tong sheep	-	Pingli County, Shaanxi, China	Ear	Illumina Ovine SNP50K (54,241 SNPs) BeadChip	50K chip		Zhao et al., 2017
TON19	SAMC061263	PRJCA001252	Ovis aries	Tong sheep	-	Pingli County, Shaanxi, China	Ear	Illumina Ovine SNP50K (54,241 SNPs) BeadChip	50K chip		Zhao et al., 2017
TON24	SAMC061264	PRJCA001252	Ovis aries	Tong sheep	-	Pingli County, Shaanxi, China	Ear	Illumina Ovine SNP50K (54,241 SNPs) BeadChip	50K chip		Zhao et al., 2017
TON30	SAMC061265	PRJCA001252	Ovis aries	Tong sheep	-	Pingli County, Shaanxi, China	Ear	Illumina Ovine SNP50K (54,241 SNPs) BeadChip	50K chip		Zhao et al., 2017
TON31	SAMC061266	PRJCA001252	Ovis aries	Tong sheep	-	Pingli County, Shaanxi, China	Ear	Illumina Ovine SNP50K (54,241 SNPs) BeadChip	50K chip		Zhao et al., 2017
TON32	SAMC061267	PRJCA001252	Ovis aries	Tong sheep	-	Pingli County, Shaanxi, China	Ear	Illumina Ovine SNP50K (54,241 SNPs) BeadChip	50K chip		Zhao et al., 2017
TON34	SAMC061268	PRJCA001252	Ovis aries	Tong sheep	-	Pingli County, Shaanxi, China	Ear	Illumina Ovine SNP50K (54,241 SNPs) BeadChip	50K chip		Zhao et al., 2017
TON5	SAMC061269	PRJCA001252	Ovis aries	Tong sheep	-	Pingli County, Shaanxi, China	Ear	Illumina Ovine SNP50K (54,241 SNPs) BeadChip	50K chip		Zhao et al., 2017
TON6	SAMC061270	PRJCA001252	Ovis aries	Tong sheep	-	Pingli County, Shaanxi, China	Ear	Illumina Ovine SNP50K (54,241 SNPs) BeadChip	50K chip		Zhao et al., 2017
TON7	SAMC061271	PRJCA001252	Ovis aries	Tong sheep	-	Pingli County, Shaanxi, China	Ear	Illumina Ovine SNP50K (54,241 SNPs) BeadChip	50K chip		Zhao et al., 2017
TON8	SAMC061272	PRJCA001252	Ovis aries	Tong sheep	-	Pingli County, Shaanxi, China	Ear	Illumina Ovine SNP50K (54,241 SNPs) BeadChip	50K chip		Zhao et al., 2017
TON9	SAMC061273	PRJCA001252	Ovis aries	Tong sheep	-	Pingli County, Shaanxi, China	Ear	Illumina Ovine SNP50K (54,241 SNPs) BeadChip	50K chip		Zhao et al., 2017
TSK1	SAMC061274	PRJCA001252	Ovis aries	Tashkurgan sheep	-	Xinjiang, China	Ear	Illumina Ovine SNP50K (54,241 SNPs) BeadChip	50K chip		Zhao et al., 2017
TSK12	SAMC061275	PRJCA001252	Ovis aries	Tashkurgan sheep	-	Xinjiang, China	Ear	Illumina Ovine SNP50K (54,241 SNPs) BeadChip	50K chip		Zhao et al., 2017
TSK13	SAMC061276	PRJCA001252	Ovis aries	Tashkurgan sheep	-	Xinjiang, China	Ear	Illumina Ovine SNP50K (54,241 SNPs) BeadChip	50K chip		Zhao et al., 2017
TSK14	SAMC061277	PRJCA001252	Ovis aries	Tashkurgan sheep	-	Xinjiang, China	Ear	Illumina Ovine SNP50K (54,241 SNPs) BeadChip	50K chip		Zhao et al., 2017
TSK16	SAMC061278	PRJCA001252	Ovis aries	Tashkurgan sheep	-	Xinjiang, China	Ear	Illumina Ovine SNP50K (54,241 SNPs) BeadChip	50K chip		Zhao et al., 2017
TSK17	SAMC061279	PRJCA001252	Ovis aries	Tashkurgan sheep	-	Xinjiang, China	Ear	Illumina Ovine SNP50K (54,241 SNPs) BeadChip	50K chip		Zhao et al., 2017
TSK18	SAMC061280	PRJCA001252	Ovis aries	Tashkurgan sheep	-	Xinjiang, China	Ear	Illumina Ovine SNP50K (54,241 SNPs) BeadChip	50K chip		Zhao et al., 2017
TSK19	SAMC061281	PRJCA001252	Ovis aries	Tashkurgan sheep	-	Xinjiang, China	Ear	Illumina Ovine SNP50K (54,241 SNPs) BeadChip	50K chip		Zhao et al., 2017
TSK2	SAMC061282	PRJCA001252	Ovis aries	Tashkurgan sheep	-	Xinjiang, China	Ear	Illumina Ovine SNP50K (54,241 SNPs) BeadChip	50K chip		Zhao et al., 2017
TSK20	SAMC061283	PRJCA001252	Ovis aries	Tashkurgan sheep	-	Xinjiang, China	Ear	Illumina Ovine SNP50K (54,241 SNPs) BeadChip	50K chip		Zhao et al., 2017
TSK21	SAMC061284	PRJCA001252	Ovis aries	Tashkurgan sheep	-	Xinjiang, China	Ear	Illumina Ovine SNP50K (54,241 SNPs) BeadChip	50K chip		Zhao et al., 2017
TSK25	SAMC061285	PRJCA001252	Ovis aries	Tashkurgan sheep	-	Xinjiang, China	Ear	Illumina Ovine SNP50K (54,241 SNPs) BeadChip	50K chip		Zhao et al., 2017
TSK26	SAMC061286	PRJCA001252	Ovis aries	Tashkurgan sheep	-	Xinjiang, China	Ear	Illumina Ovine SNP50K (54,241 SNPs) BeadChip	50K chip		Zhao et al., 2017
TSK29	SAMC061287	PRJCA001252	Ovis aries	Tashkurgan sheep	-	Xinjiang, China	Ear	Illumina Ovine SNP50K (54,241 SNPs) BeadChip	50K chip		Zhao et al., 2017
TSK3	SAMC061288	PRJCA001252	Ovis aries	Tashkurgan sheep	-	Xinjiang, China	Ear	Illumina Ovine SNP50K (54,241 SNPs) BeadChip	50K chip		Zhao et al., 2017
TSK4	SAMC061289	PRJCA001252	Ovis aries	Tashkurgan sheep	-	Xinjiang, China	Ear	Illumina Ovine SNP50K (54,241 SNPs) BeadChip	50K chip		Zhao et al., 2017
TSK6	SAMC061290	PRJCA001252	Ovis aries	Tashkurgan sheep	-	Xinjiang, China	Ear	Illumina Ovine SNP50K (54,241 SNPs) BeadChip	50K chip		Zhao et al., 2017
TSK7	SAMC061291	PRJCA001252	Ovis aries	Tashkurgan sheep	-	Xinjiang, China	Ear	Illumina Ovine SNP50K (54,241 SNPs) BeadChip	50K chip		Zhao et al., 2017
TSK8	SAMC061292	PRJCA001252	Ovis aries	Tashkurgan sheep	-	Xinjiang, China	Ear	Illumina Ovine SNP50K (54,241 SNPs) BeadChip	50K chip		Zhao et al., 2017
TSK9	SAMC061293	PRJCA001252	Ovis aries	Tashkurgan sheep	-	Xinjiang, China	Ear	Illumina Ovine SNP50K (54,241 SNPs) BeadChip	50K chip		Zhao et al., 2017
WGS1	SAMC061294	PRJCA001252	Ovis aries	Lanping Black-bone sheep	-	Lanping County, Yunnan, China	Ear	Illumina Ovine SNP50K (54,241 SNPs) BeadChip	50K chip		Zhao et al., 2017
WGS14	SAMC061295	PRJCA001252	Ovis aries	Lanping Black-bone sheep	-	Lanping County, Yunnan, China	Ear	Illumina Ovine SNP50K (54,241 SNPs) BeadChip	50K chip		Zhao et al., 2017
WGS16	SAMC061296	PRJCA001252	Ovis aries	Lanping Black-bone sheep	-	Lanping County, Yunnan, China	Ear	Illumina Ovine SNP50K (54,241 SNPs) BeadChip	50K chip		Zhao et al., 2017
WGS17	SAMC061297	PRJCA001252	Ovis aries	Lanping Black-bone sheep	-	Lanping County, Yunnan, China	Ear	Illumina Ovine SNP50K (54,241 SNPs) BeadChip	50K chip		Zhao et al., 2017
WGS18	SAMC061298	PRJCA001252	Ovis aries	Lanping Black-bone sheep	-	Lanping County, Yunnan, China	Ear	Illumina Ovine SNP50K (54,241 SNPs) BeadChip	50K chip		Zhao et al., 2017
WGS19	SAMC061299	PRJCA001252	Ovis aries	Lanping Black-bone sheep	-	Lanping County, Yunnan, China	Ear	Illumina Ovine SNP50K (54,241 SNPs) BeadChip	50K chip		Zhao et al., 2017
WGS2	SAMC061300	PRJCA001252	Ovis aries	Lanping Black-bone sheep	-	Lanping County, Yunnan, China	Ear	Illumina Ovine SNP50K (54,241 SNPs) BeadChip	50K chip		Zhao et al., 2017
WGS20	SAMC061301	PRJCA001252	Ovis aries	Lanping Black-bone sheep	-	Lanping County, Yunnan, China	Ear	Illumina Ovine SNP50K (54,241 SNPs) BeadChip	50K chip		Zhao et al., 2017
WGS21	SAMC061302	PRJCA001252	Ovis aries	Lanping Black-bone sheep	-	Lanping County, Yunnan, China	Ear	Illumina Ovine SNP50K (54,241 SNPs) BeadChip	50K chip		Zhao et al., 2017
WGS22	SAMC061303	PRJCA001252	Ovis aries	Lanping Black-bone sheep	-	Lanping County, Yunnan, China	Ear	Illumina Ovine SNP50K (54,241 SNPs) BeadChip	50K chip		Zhao et al., 2017
WGS23	SAMC061304	PRJCA001252	Ovis aries	Lanping Black-bone sheep	-	Lanping County, Yunnan, China	Ear	Illumina Ovine SNP50K (54,241 SNPs) BeadChip	50K chip		Zhao et al., 2017
WGS24	SAMC061305	PRJCA001252	Ovis aries	Lanping Black-bone sheep	-	Lanping County, Yunnan, China	Ear	Illumina Ovine SNP50K (54,241 SNPs) BeadChip	50K chip		Zhao et al., 2017
WGS25	SAMC061306	PRJCA001252	Ovis aries	Lanping Black-bone sheep	-	Lanping County, Yunnan, China	Ear	Illumina Ovine SNP50K (54,241 SNPs) BeadChip	50K chip		Zhao et al., 2017
WGS26	SAMC061307	PRJCA001252	Ovis aries	Lanping Black-bone sheep	-	Lanping County, Yunnan, China	Ear	Illumina Ovine SNP50K (54,241 SNPs) BeadChip	50K chip		Zhao et al., 2017
WGS3	SAMC061308	PRJCA001252	Ovis aries	Lanping Black-bone sheep	-	Lanping County, Yunnan, China	Ear	Illumina Ovine SNP50K (54,241 SNPs) BeadChip	50K chip		Zhao et al., 2017
WGS4	SAMC061309	PRJCA001252	Ovis aries	Lanping Black-bone sheep	-	Lanping County, Yunnan, China	Ear	Illumina Ovine SNP50K (54,241 SNPs) BeadChip	50K chip		Zhao et al., 2017
WGS5	SAMC061310	PRJCA001252	Ovis aries	Lanping Black-bone sheep	-	Lanping County, Yunnan, China	Ear	Illumina Ovine SNP50K (54,241 SNPs) BeadChip	50K chip		Zhao et al., 2017
WGS6	SAMC061311	PRJCA001252	Ovis aries	Lanping Black-bone sheep	-	Lanping County, Yunnan, China	Ear	Illumina Ovine SNP50K (54,241 SNPs) BeadChip	50K chip		Zhao et al., 2017
WGS7	SAMC061312	PRJCA001252	Ovis aries	Lanping Black-bone sheep	-	Lanping County, Yunnan, China	Ear	Illumina Ovine SNP50K (54,241 SNPs) BeadChip	50K chip		Zhao et al., 2017
WGS8	SAMC061313	PRJCA001252	Ovis aries	Lanping Black-bone sheep	-	Lanping County, Yunnan, China	Ear	Illumina Ovine SNP50K (54,241 SNPs) BeadChip	50K chip		Zhao et al., 2017
WNS10	SAMC061314	PRJCA001252	Ovis aries	Weining sheep	-	Guizhou, China	Ear	Illumina Ovine SNP50K (54,241 SNPs) BeadChip	50K chip		Zhao et al., 2017
WNS11	SAMC061315	PRJCA001252	Ovis aries	Weining sheep	-	Guizhou, China	Ear	Illumina Ovine SNP50K (54,241 SNPs) BeadChip	50K chip		Zhao et al., 2017
WNS12	SAMC061316	PRJCA001252	Ovis aries	Weining sheep	-	Guizhou, China	Ear	Illumina Ovine SNP50K (54,241 SNPs) BeadChip	50K chip		Zhao et al., 2017
WNS13	SAMC061317	PRJCA001252	Ovis aries	Weining sheep	-	Guizhou, China	Ear	Illumina Ovine SNP50K (54,241 SNPs) BeadChip	50K chip		Zhao et al., 2017
WNS14	SAMC061318	PRJCA001252	Ovis aries	Weining sheep	-	Guizhou, China	Ear	Illumina Ovine SNP50K (54,241 SNPs) BeadChip	50K chip		Zhao et al., 2017
WNS15	SAMC061319	PRJCA001252	Ovis aries	Weining sheep	-	Guizhou, China	Ear	Illumina Ovine SNP50K (54,241 SNPs) BeadChip	50K chip		Zhao et al., 2017
WNS16	SAMC061320	PRJCA001252	Ovis aries	Weining sheep	-	Guizhou, China	Ear	Illumina Ovine SNP50K (54,241 SNPs) BeadChip	50K chip		Zhao et al., 2017
WNS17	SAMC061321	PRJCA001252	Ovis aries	Weining sheep	-	Guizhou, China	Ear	Illumina Ovine SNP50K (54,241 SNPs) BeadChip	50K chip		Zhao et al., 2017
WNS18	SAMC061322	PRJCA001252	Ovis aries	Weining sheep	-	Guizhou, China	Ear	Illumina Ovine SNP50K (54,241 SNPs) BeadChip	50K chip		Zhao et al., 2017
WNS19	SAMC061323	PRJCA001252	Ovis aries	Weining sheep	-	Guizhou, China	Ear	Illumina Ovine SNP50K (54,241 SNPs) BeadChip	50K chip		Zhao et al., 2017
WNS2	SAMC061324	PRJCA001252	Ovis aries	Weining sheep	-	Guizhou, China	Ear	Illumina Ovine SNP50K (54,241 SNPs) BeadChip	50K chip		Zhao et al., 2017
WNS20	SAMC061325	PRJCA001252	Ovis aries	Weining sheep	-	Guizhou, China	Ear	Illumina Ovine SNP50K (54,241 SNPs) BeadChip	50K chip		Zhao et al., 2017
WNS21	SAMC061326	PRJCA001252	Ovis aries	Weining sheep	-	Guizhou, China	Ear	Illumina Ovine SNP50K (54,241 SNPs) BeadChip	50K chip		Zhao et al., 2017
WNS3	SAMC061327	PRJCA001252	Ovis aries	Weining sheep	-	Guizhou, China	Ear	Illumina Ovine SNP50K (54,241 SNPs) BeadChip	50K chip		Zhao et al., 2017
WNS4	SAMC061328	PRJCA001252	Ovis aries	Weining sheep	-	Guizhou, China	Ear	Illumina Ovine SNP50K (54,241 SNPs) BeadChip	50K chip		Zhao et al., 2017
WNS5	SAMC061329	PRJCA001252	Ovis aries	Weining sheep	-	Guizhou, China	Ear	Illumina Ovine SNP50K (54,241 SNPs) BeadChip	50K chip		Zhao et al., 2017
WNS6	SAMC061330	PRJCA001252	Ovis aries	Weining sheep	-	Guizhou, China	Ear	Illumina Ovine SNP50K (54,241 SNPs) BeadChip	50K chip		Zhao et al., 2017
WNS7	SAMC061331	PRJCA001252	Ovis aries	Weining sheep	-	Guizhou, China	Ear	Illumina Ovine SNP50K (54,241 SNPs) BeadChip	50K chip		Zhao et al., 2017
WNS8	SAMC061332	PRJCA001252	Ovis aries	Weining sheep	-	Guizhou, China	Ear	Illumina Ovine SNP50K (54,241 SNPs) BeadChip	50K chip		Zhao et al., 2017
WNS9	SAMC061333	PRJCA001252	Ovis aries	Weining sheep	-	Guizhou, China	Ear	Illumina Ovine SNP50K (54,241 SNPs) BeadChip	50K chip		Zhao et al., 2017
WRS1	SAMC061334	PRJCA001252	Ovis aries	Wuranke sheep	-	Inner Mongolia, China	Ear	Illumina Ovine SNP50K (54,241 SNPs) BeadChip	50K chip		Zhao et al., 2017
WRS13	SAMC061335	PRJCA001252	Ovis aries	Wuranke sheep	-	Inner Mongolia, China	Ear	Illumina Ovine SNP50K (54,241 SNPs) BeadChip	50K chip		Zhao et al., 2017
WRS14	SAMC061336	PRJCA001252	Ovis aries	Wuranke sheep	-	Inner Mongolia, China	Ear	Illumina Ovine SNP50K (54,241 SNPs) BeadChip	50K chip		Zhao et al., 2017
WRS15	SAMC061337	PRJCA001252	Ovis aries	Wuranke sheep	-	Inner Mongolia, China	Ear	Illumina Ovine SNP50K (54,241 SNPs) BeadChip	50K chip		Zhao et al., 2017
WRS16	SAMC061338	PRJCA001252	Ovis aries	Wuranke sheep	-	Inner Mongolia, China	Ear	Illumina Ovine SNP50K (54,241 SNPs) BeadChip	50K chip		Zhao et al., 2017
WRS17	SAMC061339	PRJCA001252	Ovis aries	Wuranke sheep	-	Inner Mongolia, China	Ear	Illumina Ovine SNP50K (54,241 SNPs) BeadChip	50K chip		Zhao et al., 2017
WRS19	SAMC061340	PRJCA001252	Ovis aries	Wuranke sheep	-	Inner Mongolia, China	Ear	Illumina Ovine SNP50K (54,241 SNPs) BeadChip	50K chip		Zhao et al., 2017
WRS2	SAMC061341	PRJCA001252	Ovis aries	Wuranke sheep	-	Inner Mongolia, China	Ear	Illumina Ovine SNP50K (54,241 SNPs) BeadChip	50K chip		Zhao et al., 2017
WRS20	SAMC061342	PRJCA001252	Ovis aries	Wuranke sheep	-	Inner Mongolia, China	Ear	Illumina Ovine SNP50K (54,241 SNPs) BeadChip	50K chip		Zhao et al., 2017
WRS21	SAMC061343	PRJCA001252	Ovis aries	Wuranke sheep	-	Inner Mongolia, China	Ear	Illumina Ovine SNP50K (54,241 SNPs) BeadChip	50K chip		Zhao et al., 2017
WRS22	SAMC061344	PRJCA001252	Ovis aries	Wuranke sheep	-	Inner Mongolia, China	Ear	Illumina Ovine SNP50K (54,241 SNPs) BeadChip	50K chip		Zhao et al., 2017
WRS23	SAMC061345	PRJCA001252	Ovis aries	Wuranke sheep	-	Inner Mongolia, China	Ear	Illumina Ovine SNP50K (54,241 SNPs) BeadChip	50K chip		Zhao et al., 2017
WRS24	SAMC061346	PRJCA001252	Ovis aries	Wuranke sheep	-	Inner Mongolia, China	Ear	Illumina Ovine SNP50K (54,241 SNPs) BeadChip	50K chip		Zhao et al., 2017
WRS25	SAMC061347	PRJCA001252	Ovis aries	Wuranke sheep	-	Inner Mongolia, China	Ear	Illumina Ovine SNP50K (54,241 SNPs) BeadChip	50K chip		Zhao et al., 2017
WRS26	SAMC061348	PRJCA001252	Ovis aries	Wuranke sheep	-	Inner Mongolia, China	Ear	Illumina Ovine SNP50K (54,241 SNPs) BeadChip	50K chip		Zhao et al., 2017
WRS27	SAMC061349	PRJCA001252	Ovis aries	Wuranke sheep	-	Inner Mongolia, China	Ear	Illumina Ovine SNP50K (54,241 SNPs) BeadChip	50K chip		Zhao et al., 2017
WRS3	SAMC061350	PRJCA001252	Ovis aries	Wuranke sheep	-	Inner Mongolia, China	Ear	Illumina Ovine SNP50K (54,241 SNPs) BeadChip	50K chip		Zhao et al., 2017
WRS5	SAMC061351	PRJCA001252	Ovis aries	Wuranke sheep	-	Inner Mongolia, China	Ear	Illumina Ovine SNP50K (54,241 SNPs) BeadChip	50K chip		Zhao et al., 2017
WRS6	SAMC061352	PRJCA001252	Ovis aries	Wuranke sheep	-	Inner Mongolia, China	Ear	Illumina Ovine SNP50K (54,241 SNPs) BeadChip	50K chip		Zhao et al., 2017
WRS8	SAMC061353	PRJCA001252	Ovis aries	Wuranke sheep	-	Inner Mongolia, China	Ear	Illumina Ovine SNP50K (54,241 SNPs) BeadChip	50K chip		Zhao et al., 2017
WZS1	SAMC061354	PRJCA001252	Ovis aries	Ujimqin sheep	-	Inner Mongolia, China	Ear	Illumina Ovine SNP50K (54,241 SNPs) BeadChip	50K chip		Zhao et al., 2017
WZS11	SAMC061355	PRJCA001252	Ovis aries	Ujimqin sheep	-	Inner Mongolia, China	Ear	Illumina Ovine SNP50K (54,241 SNPs) BeadChip	50K chip		Zhao et al., 2017
WZS12	SAMC061356	PRJCA001252	Ovis aries	Ujimqin sheep	-	Inner Mongolia, China	Ear	Illumina Ovine SNP50K (54,241 SNPs) BeadChip	50K chip		Zhao et al., 2017
WZS13	SAMC061357	PRJCA001252	Ovis aries	Ujimqin sheep	-	Inner Mongolia, China	Ear	Illumina Ovine SNP50K (54,241 SNPs) BeadChip	50K chip		Zhao et al., 2017
WZS2	SAMC061358	PRJCA001252	Ovis aries	Ujimqin sheep	-	Inner Mongolia, China	Ear	Illumina Ovine SNP50K (54,241 SNPs) BeadChip	50K chip		Zhao et al., 2017
WZS25	SAMC061359	PRJCA001252	Ovis aries	Ujimqin sheep	-	Inner Mongolia, China	Ear	Illumina Ovine SNP50K (54,241 SNPs) BeadChip	50K chip		Zhao et al., 2017
WZS26	SAMC061360	PRJCA001252	Ovis aries	Ujimqin sheep	-	Inner Mongolia, China	Ear	Illumina Ovine SNP50K (54,241 SNPs) BeadChip	50K chip		Zhao et al., 2017
WZS27	SAMC061361	PRJCA001252	Ovis aries	Ujimqin sheep	-	Inner Mongolia, China	Ear	Illumina Ovine SNP50K (54,241 SNPs) BeadChip	50K chip		Zhao et al., 2017
WZS28	SAMC061362	PRJCA001252	Ovis aries	Ujimqin sheep	-	Inner Mongolia, China	Ear	Illumina Ovine SNP50K (54,241 SNPs) BeadChip	50K chip		Zhao et al., 2017
WZS29	SAMC061363	PRJCA001252	Ovis aries	Ujimqin sheep	-	Inner Mongolia, China	Ear	Illumina Ovine SNP50K (54,241 SNPs) BeadChip	50K chip		Zhao et al., 2017
WZS3	SAMC061364	PRJCA001252	Ovis aries	Ujimqin sheep	-	Inner Mongolia, China	Ear	Illumina Ovine SNP50K (54,241 SNPs) BeadChip	50K chip		Zhao et al., 2017
WZS30	SAMC061365	PRJCA001252	Ovis aries	Ujimqin sheep	-	Inner Mongolia, China	Ear	Illumina Ovine SNP50K (54,241 SNPs) BeadChip	50K chip		Zhao et al., 2017
WZS31	SAMC061366	PRJCA001252	Ovis aries	Ujimqin sheep	-	Inner Mongolia, China	Ear	Illumina Ovine SNP50K (54,241 SNPs) BeadChip	50K chip		Zhao et al., 2017
WZS32	SAMC061367	PRJCA001252	Ovis aries	Ujimqin sheep	-	Inner Mongolia, China	Ear	Illumina Ovine SNP50K (54,241 SNPs) BeadChip	50K chip		Zhao et al., 2017
WZS33	SAMC061368	PRJCA001252	Ovis aries	Ujimqin sheep	-	Inner Mongolia, China	Ear	Illumina Ovine SNP50K (54,241 SNPs) BeadChip	50K chip		Zhao et al., 2017
WZS34	SAMC061369	PRJCA001252	Ovis aries	Ujimqin sheep	-	Inner Mongolia, China	Ear	Illumina Ovine SNP50K (54,241 SNPs) BeadChip	50K chip		Zhao et al., 2017
WZS35	SAMC061370	PRJCA001252	Ovis aries	Ujimqin sheep	-	Inner Mongolia, China	Ear	Illumina Ovine SNP50K (54,241 SNPs) BeadChip	50K chip		Zhao et al., 2017
WZS36	SAMC061371	PRJCA001252	Ovis aries	Ujimqin sheep	-	Inner Mongolia, China	Ear	Illumina Ovine SNP50K (54,241 SNPs) BeadChip	50K chip		Zhao et al., 2017
WZS4	SAMC061372	PRJCA001252	Ovis aries	Ujimqin sheep	-	Inner Mongolia, China	Ear	Illumina Ovine SNP50K (54,241 SNPs) BeadChip	50K chip		Zhao et al., 2017
WZS9	SAMC061373	PRJCA001252	Ovis aries	Ujimqin sheep	-	Inner Mongolia, China	Ear	Illumina Ovine SNP50K (54,241 SNPs) BeadChip	50K chip		Zhao et al., 2017
YEC14	SAMC061374	PRJCA001252	Ovis aries	Yecheng sheep	-	Xinjiang, China	Ear	Illumina Ovine SNP50K (54,241 SNPs) BeadChip	50K chip		Zhao et al., 2017
YEC16	SAMC061375	PRJCA001252	Ovis aries	Yecheng sheep	-	Xinjiang, China	Ear	Illumina Ovine SNP50K (54,241 SNPs) BeadChip	50K chip		Zhao et al., 2017
YEC17	SAMC061376	PRJCA001252	Ovis aries	Yecheng sheep	-	Xinjiang, China	Ear	Illumina Ovine SNP50K (54,241 SNPs) BeadChip	50K chip		Zhao et al., 2017
YEC18	SAMC061377	PRJCA001252	Ovis aries	Yecheng sheep	-	Xinjiang, China	Ear	Illumina Ovine SNP50K (54,241 SNPs) BeadChip	50K chip		Zhao et al., 2017
YEC19	SAMC061378	PRJCA001252	Ovis aries	Yecheng sheep	-	Xinjiang, China	Ear	Illumina Ovine SNP50K (54,241 SNPs) BeadChip	50K chip		Zhao et al., 2017
YEC2	SAMC061379	PRJCA001252	Ovis aries	Yecheng sheep	-	Xinjiang, China	Ear	Illumina Ovine SNP50K (54,241 SNPs) BeadChip	50K chip		Zhao et al., 2017
YEC21	SAMC061380	PRJCA001252	Ovis aries	Yecheng sheep	-	Xinjiang, China	Ear	Illumina Ovine SNP50K (54,241 SNPs) BeadChip	50K chip		Zhao et al., 2017
YEC25	SAMC061381	PRJCA001252	Ovis aries	Yecheng sheep	-	Xinjiang, China	Ear	Illumina Ovine SNP50K (54,241 SNPs) BeadChip	50K chip		Zhao et al., 2017
YEC3	SAMC061382	PRJCA001252	Ovis aries	Yecheng sheep	-	Xinjiang, China	Ear	Illumina Ovine SNP50K (54,241 SNPs) BeadChip	50K chip		Zhao et al., 2017
YEC31	SAMC061383	PRJCA001252	Ovis aries	Yecheng sheep	-	Xinjiang, China	Ear	Illumina Ovine SNP50K (54,241 SNPs) BeadChip	50K chip		Zhao et al., 2017
YEC34	SAMC061384	PRJCA001252	Ovis aries	Yecheng sheep	-	Xinjiang, China	Ear	Illumina Ovine SNP50K (54,241 SNPs) BeadChip	50K chip		Zhao et al., 2017
YEC39	SAMC061385	PRJCA001252	Ovis aries	Yecheng sheep	-	Xinjiang, China	Ear	Illumina Ovine SNP50K (54,241 SNPs) BeadChip	50K chip		Zhao et al., 2017
YEC4	SAMC061386	PRJCA001252	Ovis aries	Yecheng sheep	-	Xinjiang, China	Ear	Illumina Ovine SNP50K (54,241 SNPs) BeadChip	50K chip		Zhao et al., 2017
YEC40	SAMC061387	PRJCA001252	Ovis aries	Yecheng sheep	-	Xinjiang, China	Ear	Illumina Ovine SNP50K (54,241 SNPs) BeadChip	50K chip		Zhao et al., 2017
YEC44	SAMC061388	PRJCA001252	Ovis aries	Yecheng sheep	-	Xinjiang, China	Ear	Illumina Ovine SNP50K (54,241 SNPs) BeadChip	50K chip		Zhao et al., 2017
YEC48	SAMC061389	PRJCA001252	Ovis aries	Yecheng sheep	-	Xinjiang, China	Ear	Illumina Ovine SNP50K (54,241 SNPs) BeadChip	50K chip		Zhao et al., 2017
YEC6	SAMC061390	PRJCA001252	Ovis aries	Yecheng sheep	-	Xinjiang, China	Ear	Illumina Ovine SNP50K (54,241 SNPs) BeadChip	50K chip		Zhao et al., 2017
YEC7	SAMC061391	PRJCA001252	Ovis aries	Yecheng sheep	-	Xinjiang, China	Ear	Illumina Ovine SNP50K (54,241 SNPs) BeadChip	50K chip		Zhao et al., 2017
YEC8	SAMC061392	PRJCA001252	Ovis aries	Yecheng sheep	-	Xinjiang, China	Ear	Illumina Ovine SNP50K (54,241 SNPs) BeadChip	50K chip		Zhao et al., 2017
YEC9	SAMC061393	PRJCA001252	Ovis aries	Yecheng sheep	-	Xinjiang, China	Ear	Illumina Ovine SNP50K (54,241 SNPs) BeadChip	50K chip		Zhao et al., 2017
YXZ1	SAMC061394	PRJCA001252	Ovis aries	Yuxi Fat-tailed sheep	-	Sanmenxia City, Henan, China	Ear	Illumina Ovine SNP50K (54,241 SNPs) BeadChip	50K chip		Zhao et al., 2017
YXZ10	SAMC061395	PRJCA001252	Ovis aries	Yuxi Fat-tailed sheep	-	Sanmenxia City, Henan, China	Ear	Illumina Ovine SNP50K (54,241 SNPs) BeadChip	50K chip		Zhao et al., 2017
YXZ11	SAMC061396	PRJCA001252	Ovis aries	Yuxi Fat-tailed sheep	-	Sanmenxia City, Henan, China	Ear	Illumina Ovine SNP50K (54,241 SNPs) BeadChip	50K chip		Zhao et al., 2017
YXZ12	SAMC061397	PRJCA001252	Ovis aries	Yuxi Fat-tailed sheep	-	Sanmenxia City, Henan, China	Ear	Illumina Ovine SNP50K (54,241 SNPs) BeadChip	50K chip		Zhao et al., 2017
YXZ13	SAMC061398	PRJCA001252	Ovis aries	Yuxi Fat-tailed sheep	-	Sanmenxia City, Henan, China	Ear	Illumina Ovine SNP50K (54,241 SNPs) BeadChip	50K chip		Zhao et al., 2017
YXZ14	SAMC061399	PRJCA001252	Ovis aries	Yuxi Fat-tailed sheep	-	Sanmenxia City, Henan, China	Ear	Illumina Ovine SNP50K (54,241 SNPs) BeadChip	50K chip		Zhao et al., 2017
YXZ15	SAMC061400	PRJCA001252	Ovis aries	Yuxi Fat-tailed sheep	-	Sanmenxia City, Henan, China	Ear	Illumina Ovine SNP50K (54,241 SNPs) BeadChip	50K chip		Zhao et al., 2017
YXZ16	SAMC061401	PRJCA001252	Ovis aries	Yuxi Fat-tailed sheep	-	Sanmenxia City, Henan, China	Ear	Illumina Ovine SNP50K (54,241 SNPs) BeadChip	50K chip		Zhao et al., 2017
YXZ17	SAMC061402	PRJCA001252	Ovis aries	Yuxi Fat-tailed sheep	-	Sanmenxia City, Henan, China	Ear	Illumina Ovine SNP50K (54,241 SNPs) BeadChip	50K chip		Zhao et al., 2017
YXZ18	SAMC061403	PRJCA001252	Ovis aries	Yuxi Fat-tailed sheep	-	Sanmenxia City, Henan, China	Ear	Illumina Ovine SNP50K (54,241 SNPs) BeadChip	50K chip		Zhao et al., 2017
YXZ19	SAMC061404	PRJCA001252	Ovis aries	Yuxi Fat-tailed sheep	-	Sanmenxia City, Henan, China	Ear	Illumina Ovine SNP50K (54,241 SNPs) BeadChip	50K chip		Zhao et al., 2017
YXZ2	SAMC061405	PRJCA001252	Ovis aries	Yuxi Fat-tailed sheep	-	Sanmenxia City, Henan, China	Ear	Illumina Ovine SNP50K (54,241 SNPs) BeadChip	50K chip		Zhao et al., 2017
YXZ20	SAMC061406	PRJCA001252	Ovis aries	Yuxi Fat-tailed sheep	-	Sanmenxia City, Henan, China	Ear	Illumina Ovine SNP50K (54,241 SNPs) BeadChip	50K chip		Zhao et al., 2017
YXZ3	SAMC061407	PRJCA001252	Ovis aries	Yuxi Fat-tailed sheep	-	Sanmenxia City, Henan, China	Ear	Illumina Ovine SNP50K (54,241 SNPs) BeadChip	50K chip		Zhao et al., 2017
YXZ4	SAMC061408	PRJCA001252	Ovis aries	Yuxi Fat-tailed sheep	-	Sanmenxia City, Henan, China	Ear	Illumina Ovine SNP50K (54,241 SNPs) BeadChip	50K chip		Zhao et al., 2017
YXZ5	SAMC061409	PRJCA001252	Ovis aries	Yuxi Fat-tailed sheep	-	Sanmenxia City, Henan, China	Ear	Illumina Ovine SNP50K (54,241 SNPs) BeadChip	50K chip		Zhao et al., 2017
YXZ6	SAMC061410	PRJCA001252	Ovis aries	Yuxi Fat-tailed sheep	-	Sanmenxia City, Henan, China	Ear	Illumina Ovine SNP50K (54,241 SNPs) BeadChip	50K chip		Zhao et al., 2017
YXZ7	SAMC061411	PRJCA001252	Ovis aries	Yuxi Fat-tailed sheep	-	Sanmenxia City, Henan, China	Ear	Illumina Ovine SNP50K (54,241 SNPs) BeadChip	50K chip		Zhao et al., 2017
YXZ8	SAMC061412	PRJCA001252	Ovis aries	Yuxi Fat-tailed sheep	-	Sanmenxia City, Henan, China	Ear	Illumina Ovine SNP50K (54,241 SNPs) BeadChip	50K chip		Zhao et al., 2017
YXZ9	SAMC061413	PRJCA001252	Ovis aries	Yuxi Fat-tailed sheep	-	Sanmenxia City, Henan, China	Ear	Illumina Ovine SNP50K (54,241 SNPs) BeadChip	50K chip		Zhao et al., 2017
ZTS1	SAMC061414	PRJCA001252	Ovis aries	Zhaotong sheep	-	Zhaotong City, Yunnan, China	Ear	Illumina Ovine SNP50K (54,241 SNPs) BeadChip	50K chip		Zhao et al., 2017
ZTS10	SAMC061415	PRJCA001252	Ovis aries	Zhaotong sheep	-	Zhaotong City, Yunnan, China	Ear	Illumina Ovine SNP50K (54,241 SNPs) BeadChip	50K chip		Zhao et al., 2017
ZTS11	SAMC061416	PRJCA001252	Ovis aries	Zhaotong sheep	-	Zhaotong City, Yunnan, China	Ear	Illumina Ovine SNP50K (54,241 SNPs) BeadChip	50K chip		Zhao et al., 2017
ZTS12	SAMC061417	PRJCA001252	Ovis aries	Zhaotong sheep	-	Zhaotong City, Yunnan, China	Ear	Illumina Ovine SNP50K (54,241 SNPs) BeadChip	50K chip		Zhao et al., 2017
ZTS13	SAMC061418	PRJCA001252	Ovis aries	Zhaotong sheep	-	Zhaotong City, Yunnan, China	Ear	Illumina Ovine SNP50K (54,241 SNPs) BeadChip	50K chip		Zhao et al., 2017
ZTS14	SAMC061419	PRJCA001252	Ovis aries	Zhaotong sheep	-	Zhaotong City, Yunnan, China	Ear	Illumina Ovine SNP50K (54,241 SNPs) BeadChip	50K chip		Zhao et al., 2017
ZTS16	SAMC061420	PRJCA001252	Ovis aries	Zhaotong sheep	-	Zhaotong City, Yunnan, China	Ear	Illumina Ovine SNP50K (54,241 SNPs) BeadChip	50K chip		Zhao et al., 2017
ZTS17	SAMC061421	PRJCA001252	Ovis aries	Zhaotong sheep	-	Zhaotong City, Yunnan, China	Ear	Illumina Ovine SNP50K (54,241 SNPs) BeadChip	50K chip		Zhao et al., 2017
ZTS18	SAMC061422	PRJCA001252	Ovis aries	Zhaotong sheep	-	Zhaotong City, Yunnan, China	Ear	Illumina Ovine SNP50K (54,241 SNPs) BeadChip	50K chip		Zhao et al., 2017
ZTS19	SAMC061423	PRJCA001252	Ovis aries	Zhaotong sheep	-	Zhaotong City, Yunnan, China	Ear	Illumina Ovine SNP50K (54,241 SNPs) BeadChip	50K chip		Zhao et al., 2017
ZTS2	SAMC061424	PRJCA001252	Ovis aries	Zhaotong sheep	-	Zhaotong City, Yunnan, China	Ear	Illumina Ovine SNP50K (54,241 SNPs) BeadChip	50K chip		Zhao et al., 2017
ZTS21	SAMC061425	PRJCA001252	Ovis aries	Zhaotong sheep	-	Zhaotong City, Yunnan, China	Ear	Illumina Ovine SNP50K (54,241 SNPs) BeadChip	50K chip		Zhao et al., 2017
ZTS23	SAMC061426	PRJCA001252	Ovis aries	Zhaotong sheep	-	Zhaotong City, Yunnan, China	Ear	Illumina Ovine SNP50K (54,241 SNPs) BeadChip	50K chip		Zhao et al., 2017
ZTS24	SAMC061427	PRJCA001252	Ovis aries	Zhaotong sheep	-	Zhaotong City, Yunnan, China	Ear	Illumina Ovine SNP50K (54,241 SNPs) BeadChip	50K chip		Zhao et al., 2017
ZTS3	SAMC061428	PRJCA001252	Ovis aries	Zhaotong sheep	-	Zhaotong City, Yunnan, China	Ear	Illumina Ovine SNP50K (54,241 SNPs) BeadChip	50K chip		Zhao et al., 2017
ZTS4	SAMC061429	PRJCA001252	Ovis aries	Zhaotong sheep	-	Zhaotong City, Yunnan, China	Ear	Illumina Ovine SNP50K (54,241 SNPs) BeadChip	50K chip		Zhao et al., 2017
ZTS6	SAMC061430	PRJCA001252	Ovis aries	Zhaotong sheep	-	Zhaotong City, Yunnan, China	Ear	Illumina Ovine SNP50K (54,241 SNPs) BeadChip	50K chip		Zhao et al., 2017
ZTS7	SAMC061431	PRJCA001252	Ovis aries	Zhaotong sheep	-	Zhaotong City, Yunnan, China	Ear	Illumina Ovine SNP50K (54,241 SNPs) BeadChip	50K chip		Zhao et al., 2017
ZTS8	SAMC061432	PRJCA001252	Ovis aries	Zhaotong sheep	-	Zhaotong City, Yunnan, China	Ear	Illumina Ovine SNP50K (54,241 SNPs) BeadChip	50K chip		Zhao et al., 2017
ZTS9	SAMC061433	PRJCA001252	Ovis aries	Zhaotong sheep	-	Zhaotong City, Yunnan, China	Ear	Illumina Ovine SNP50K (54,241 SNPs) BeadChip	50K chip		Zhao et al., 2017
ALS1	SAMC061434	PRJCA001252	Ovis aries	Altay sheep	-	Aletai, Xinjiang, China	Ear	Illumina Ovine SNP50K (54,241 SNPs) BeadChip	50K chip		Zhao et al., 2017
ALS10	SAMC061435	PRJCA001252	Ovis aries	Altay sheep	-	Aletai, Xinjiang, China	Ear	Illumina Ovine SNP50K (54,241 SNPs) BeadChip	50K chip		Zhao et al., 2017
ALS12	SAMC061436	PRJCA001252	Ovis aries	Altay sheep	-	Aletai, Xinjiang, China	Ear	Illumina Ovine SNP50K (54,241 SNPs) BeadChip	50K chip		Zhao et al., 2017
ALS14	SAMC061437	PRJCA001252	Ovis aries	Altay sheep	-	Aletai, Xinjiang, China	Ear	Illumina Ovine SNP50K (54,241 SNPs) BeadChip	50K chip		Zhao et al., 2017
ALS15	SAMC061438	PRJCA001252	Ovis aries	Altay sheep	-	Aletai, Xinjiang, China	Ear	Illumina Ovine SNP50K (54,241 SNPs) BeadChip	50K chip		Zhao et al., 2017
ALS18	SAMC061439	PRJCA001252	Ovis aries	Altay sheep	-	Aletai, Xinjiang, China	Ear	Illumina Ovine SNP50K (54,241 SNPs) BeadChip	50K chip		Zhao et al., 2017
ALS19	SAMC061440	PRJCA001252	Ovis aries	Altay sheep	-	Aletai, Xinjiang, China	Ear	Illumina Ovine SNP50K (54,241 SNPs) BeadChip	50K chip		Zhao et al., 2017
ALS20	SAMC061441	PRJCA001252	Ovis aries	Altay sheep	-	Aletai, Xinjiang, China	Ear	Illumina Ovine SNP50K (54,241 SNPs) BeadChip	50K chip		Zhao et al., 2017
ALS21	SAMC061442	PRJCA001252	Ovis aries	Altay sheep	-	Aletai, Xinjiang, China	Ear	Illumina Ovine SNP50K (54,241 SNPs) BeadChip	50K chip		Zhao et al., 2017
ALS22	SAMC061443	PRJCA001252	Ovis aries	Altay sheep	-	Aletai, Xinjiang, China	Ear	Illumina Ovine SNP50K (54,241 SNPs) BeadChip	50K chip		Zhao et al., 2017
ALS23	SAMC061444	PRJCA001252	Ovis aries	Altay sheep	-	Aletai, Xinjiang, China	Ear	Illumina Ovine SNP50K (54,241 SNPs) BeadChip	50K chip		Zhao et al., 2017
ALS24	SAMC061445	PRJCA001252	Ovis aries	Altay sheep	-	Aletai, Xinjiang, China	Ear	Illumina Ovine SNP50K (54,241 SNPs) BeadChip	50K chip		Zhao et al., 2017
ALS26	SAMC061446	PRJCA001252	Ovis aries	Altay sheep	-	Aletai, Xinjiang, China	Ear	Illumina Ovine SNP50K (54,241 SNPs) BeadChip	50K chip		Zhao et al., 2017
ALS34	SAMC061447	PRJCA001252	Ovis aries	Altay sheep	-	Aletai, Xinjiang, China	Ear	Illumina Ovine SNP50K (54,241 SNPs) BeadChip	50K chip		Zhao et al., 2017
ALS4	SAMC061448	PRJCA001252	Ovis aries	Altay sheep	-	Aletai, Xinjiang, China	Ear	Illumina Ovine SNP50K (54,241 SNPs) BeadChip	50K chip		Zhao et al., 2017
ALS40	SAMC061449	PRJCA001252	Ovis aries	Altay sheep	-	Aletai, Xinjiang, China	Ear	Illumina Ovine SNP50K (54,241 SNPs) BeadChip	50K chip		Zhao et al., 2017
ALS41	SAMC061450	PRJCA001252	Ovis aries	Altay sheep	-	Aletai, Xinjiang, China	Ear	Illumina Ovine SNP50K (54,241 SNPs) BeadChip	50K chip		Zhao et al., 2017
ALS42	SAMC061451	PRJCA001252	Ovis aries	Altay sheep	-	Aletai, Xinjiang, China	Ear	Illumina Ovine SNP50K (54,241 SNPs) BeadChip	50K chip		Zhao et al., 2017
ALS43	SAMC061452	PRJCA001252	Ovis aries	Altay sheep	-	Aletai, Xinjiang, China	Ear	Illumina Ovine SNP50K (54,241 SNPs) BeadChip	50K chip		Zhao et al., 2017
ALS44	SAMC061453	PRJCA001252	Ovis aries	Altay sheep	-	Aletai, Xinjiang, China	Ear	Illumina Ovine SNP50K (54,241 SNPs) BeadChip	50K chip		Zhao et al., 2017
ALS45	SAMC061454	PRJCA001252	Ovis aries	Altay sheep	-	Aletai, Xinjiang, China	Ear	Illumina Ovine SNP50K (54,241 SNPs) BeadChip	50K chip		Zhao et al., 2017
ALS46	SAMC061455	PRJCA001252	Ovis aries	Altay sheep	-	Aletai, Xinjiang, China	Ear	Illumina Ovine SNP50K (54,241 SNPs) BeadChip	50K chip		Zhao et al., 2017
ALS47	SAMC061456	PRJCA001252	Ovis aries	Altay sheep	-	Aletai, Xinjiang, China	Ear	Illumina Ovine SNP50K (54,241 SNPs) BeadChip	50K chip		Zhao et al., 2017
ALS487	SAMC061457	PRJCA001252	Ovis aries	Altay sheep	-	Aletai, Xinjiang, China	Ear	Illumina Ovine SNP50K (54,241 SNPs) BeadChip	50K chip		Zhao et al., 2017
ALS488	SAMC061458	PRJCA001252	Ovis aries	Altay sheep	-	Aletai, Xinjiang, China	Ear	Illumina Ovine SNP50K (54,241 SNPs) BeadChip	50K chip		Zhao et al., 2017
ALS493	SAMC061459	PRJCA001252	Ovis aries	Altay sheep	-	Aletai, Xinjiang, China	Ear	Illumina Ovine SNP50K (54,241 SNPs) BeadChip	50K chip		Zhao et al., 2017
ALS497	SAMC061460	PRJCA001252	Ovis aries	Altay sheep	-	Aletai, Xinjiang, China	Ear	Illumina Ovine SNP50K (54,241 SNPs) BeadChip	50K chip		Zhao et al., 2017
ALS5	SAMC061461	PRJCA001252	Ovis aries	Altay sheep	-	Aletai, Xinjiang, China	Ear	Illumina Ovine SNP50K (54,241 SNPs) BeadChip	50K chip		Zhao et al., 2017
ALS503	SAMC061462	PRJCA001252	Ovis aries	Altay sheep	-	Aletai, Xinjiang, China	Ear	Illumina Ovine SNP50K (54,241 SNPs) BeadChip	50K chip		Zhao et al., 2017
ALS504	SAMC061463	PRJCA001252	Ovis aries	Altay sheep	-	Aletai, Xinjiang, China	Ear	Illumina Ovine SNP50K (54,241 SNPs) BeadChip	50K chip		Zhao et al., 2017
ALS512	SAMC061464	PRJCA001252	Ovis aries	Altay sheep	-	Aletai, Xinjiang, China	Ear	Illumina Ovine SNP50K (54,241 SNPs) BeadChip	50K chip		Zhao et al., 2017
ALS606	SAMC061465	PRJCA001252	Ovis aries	Altay sheep	-	Aletai, Xinjiang, China	Ear	Illumina Ovine SNP50K (54,241 SNPs) BeadChip	50K chip		Zhao et al., 2017
ALS8	SAMC061466	PRJCA001252	Ovis aries	Altay sheep	-	Aletai, Xinjiang, China	Ear	Illumina Ovine SNP50K (54,241 SNPs) BeadChip	50K chip		Zhao et al., 2017
ALS9	SAMC061467	PRJCA001252	Ovis aries	Altay sheep	-	Aletai, Xinjiang, China	Ear	Illumina Ovine SNP50K (54,241 SNPs) BeadChip	50K chip		Zhao et al., 2017
BYK10	SAMC061468	PRJCA001252	Ovis aries	Bayinbuluke sheep	-	Xinjiang, China	Ear	Illumina Ovine SNP50K (54,241 SNPs) BeadChip	50K chip		Zhao et al., 2017
BYK12	SAMC061469	PRJCA001252	Ovis aries	Bayinbuluke sheep	-	Xinjiang, China	Ear	Illumina Ovine SNP50K (54,241 SNPs) BeadChip	50K chip		Zhao et al., 2017
BYK2	SAMC061470	PRJCA001252	Ovis aries	Bayinbuluke sheep	-	Xinjiang, China	Ear	Illumina Ovine SNP50K (54,241 SNPs) BeadChip	50K chip		Zhao et al., 2017
BYK28	SAMC061471	PRJCA001252	Ovis aries	Bayinbuluke sheep	-	Xinjiang, China	Ear	Illumina Ovine SNP50K (54,241 SNPs) BeadChip	50K chip		Zhao et al., 2017
BYK29	SAMC061472	PRJCA001252	Ovis aries	Bayinbuluke sheep	-	Xinjiang, China	Ear	Illumina Ovine SNP50K (54,241 SNPs) BeadChip	50K chip		Zhao et al., 2017
BYK3	SAMC061473	PRJCA001252	Ovis aries	Bayinbuluke sheep	-	Xinjiang, China	Ear	Illumina Ovine SNP50K (54,241 SNPs) BeadChip	50K chip		Zhao et al., 2017
BYK30	SAMC061474	PRJCA001252	Ovis aries	Bayinbuluke sheep	-	Xinjiang, China	Ear	Illumina Ovine SNP50K (54,241 SNPs) BeadChip	50K chip		Zhao et al., 2017
BYK34	SAMC061475	PRJCA001252	Ovis aries	Bayinbuluke sheep	-	Xinjiang, China	Ear	Illumina Ovine SNP50K (54,241 SNPs) BeadChip	50K chip		Zhao et al., 2017
BYK39	SAMC061476	PRJCA001252	Ovis aries	Bayinbuluke sheep	-	Xinjiang, China	Ear	Illumina Ovine SNP50K (54,241 SNPs) BeadChip	50K chip		Zhao et al., 2017
BYK4	SAMC061477	PRJCA001252	Ovis aries	Bayinbuluke sheep	-	Xinjiang, China	Ear	Illumina Ovine SNP50K (54,241 SNPs) BeadChip	50K chip		Zhao et al., 2017
BYK40	SAMC061478	PRJCA001252	Ovis aries	Bayinbuluke sheep	-	Xinjiang, China	Ear	Illumina Ovine SNP50K (54,241 SNPs) BeadChip	50K chip		Zhao et al., 2017
BYK5	SAMC061479	PRJCA001252	Ovis aries	Bayinbuluke sheep	-	Xinjiang, China	Ear	Illumina Ovine SNP50K (54,241 SNPs) BeadChip	50K chip		Zhao et al., 2017
BYK50	SAMC061480	PRJCA001252	Ovis aries	Bayinbuluke sheep	-	Xinjiang, China	Ear	Illumina Ovine SNP50K (54,241 SNPs) BeadChip	50K chip		Zhao et al., 2017
BYK51	SAMC061481	PRJCA001252	Ovis aries	Bayinbuluke sheep	-	Xinjiang, China	Ear	Illumina Ovine SNP50K (54,241 SNPs) BeadChip	50K chip		Zhao et al., 2017
BYK53	SAMC061482	PRJCA001252	Ovis aries	Bayinbuluke sheep	-	Xinjiang, China	Ear	Illumina Ovine SNP50K (54,241 SNPs) BeadChip	50K chip		Zhao et al., 2017
BYK55	SAMC061483	PRJCA001252	Ovis aries	Bayinbuluke sheep	-	Xinjiang, China	Ear	Illumina Ovine SNP50K (54,241 SNPs) BeadChip	50K chip		Zhao et al., 2017
BYK56	SAMC061484	PRJCA001252	Ovis aries	Bayinbuluke sheep	-	Xinjiang, China	Ear	Illumina Ovine SNP50K (54,241 SNPs) BeadChip	50K chip		Zhao et al., 2017
BYK57	SAMC061485	PRJCA001252	Ovis aries	Bayinbuluke sheep	-	Xinjiang, China	Ear	Illumina Ovine SNP50K (54,241 SNPs) BeadChip	50K chip		Zhao et al., 2017
BYK6	SAMC061486	PRJCA001252	Ovis aries	Bayinbuluke sheep	-	Xinjiang, China	Ear	Illumina Ovine SNP50K (54,241 SNPs) BeadChip	50K chip		Zhao et al., 2017
BYK60	SAMC061487	PRJCA001252	Ovis aries	Bayinbuluke sheep	-	Xinjiang, China	Ear	Illumina Ovine SNP50K (54,241 SNPs) BeadChip	50K chip		Zhao et al., 2017
BYK61	SAMC061488	PRJCA001252	Ovis aries	Bayinbuluke sheep	-	Xinjiang, China	Ear	Illumina Ovine SNP50K (54,241 SNPs) BeadChip	50K chip		Zhao et al., 2017
BYK62	SAMC061489	PRJCA001252	Ovis aries	Bayinbuluke sheep	-	Xinjiang, China	Ear	Illumina Ovine SNP50K (54,241 SNPs) BeadChip	50K chip		Zhao et al., 2017
BYK63	SAMC061490	PRJCA001252	Ovis aries	Bayinbuluke sheep	-	Xinjiang, China	Ear	Illumina Ovine SNP50K (54,241 SNPs) BeadChip	50K chip		Zhao et al., 2017
BYK64	SAMC061491	PRJCA001252	Ovis aries	Bayinbuluke sheep	-	Xinjiang, China	Ear	Illumina Ovine SNP50K (54,241 SNPs) BeadChip	50K chip		Zhao et al., 2017
BYK65	SAMC061492	PRJCA001252	Ovis aries	Bayinbuluke sheep	-	Xinjiang, China	Ear	Illumina Ovine SNP50K (54,241 SNPs) BeadChip	50K chip		Zhao et al., 2017
BYK66	SAMC061493	PRJCA001252	Ovis aries	Bayinbuluke sheep	-	Xinjiang, China	Ear	Illumina Ovine SNP50K (54,241 SNPs) BeadChip	50K chip		Zhao et al., 2017
BYK67	SAMC061494	PRJCA001252	Ovis aries	Bayinbuluke sheep	-	Xinjiang, China	Ear	Illumina Ovine SNP50K (54,241 SNPs) BeadChip	50K chip		Zhao et al., 2017
BYK68	SAMC061495	PRJCA001252	Ovis aries	Bayinbuluke sheep	-	Xinjiang, China	Ear	Illumina Ovine SNP50K (54,241 SNPs) BeadChip	50K chip		Zhao et al., 2017
BYK69	SAMC061496	PRJCA001252	Ovis aries	Bayinbuluke sheep	-	Xinjiang, China	Ear	Illumina Ovine SNP50K (54,241 SNPs) BeadChip	50K chip		Zhao et al., 2017
BYK7	SAMC061497	PRJCA001252	Ovis aries	Bayinbuluke sheep	-	Xinjiang, China	Ear	Illumina Ovine SNP50K (54,241 SNPs) BeadChip	50K chip		Zhao et al., 2017
BYK71	SAMC061498	PRJCA001252	Ovis aries	Bayinbuluke sheep	-	Xinjiang, China	Ear	Illumina Ovine SNP50K (54,241 SNPs) BeadChip	50K chip		Zhao et al., 2017
BYK72	SAMC061499	PRJCA001252	Ovis aries	Bayinbuluke sheep	-	Xinjiang, China	Ear	Illumina Ovine SNP50K (54,241 SNPs) BeadChip	50K chip		Zhao et al., 2017
BYK73	SAMC061500	PRJCA001252	Ovis aries	Bayinbuluke sheep	-	Xinjiang, China	Ear	Illumina Ovine SNP50K (54,241 SNPs) BeadChip	50K chip		Zhao et al., 2017
BYK8	SAMC061501	PRJCA001252	Ovis aries	Bayinbuluke sheep	-	Xinjiang, China	Ear	Illumina Ovine SNP50K (54,241 SNPs) BeadChip	50K chip		Zhao et al., 2017
CGZ196	SAMC061502	PRJCA001252	Ovis aries	Tibetan sheep	female	Ganzi, Sichuan	-	Illumina Ovine SNP50K (54,241 SNPs) BeadChip	50K chip		Hu et al., 2019
CGZ197	SAMC061503	PRJCA001252	Ovis aries	Tibetan sheep	female	Ganzi, Sichuan	-	Illumina Ovine SNP50K (54,241 SNPs) BeadChip	50K chip		Hu et al., 2019
CGZ198	SAMC061504	PRJCA001252	Ovis aries	Tibetan sheep	female	Ganzi, Sichuan	-	Illumina Ovine SNP50K (54,241 SNPs) BeadChip	50K chip		Hu et al., 2019
CGZ199	SAMC061505	PRJCA001252	Ovis aries	Tibetan sheep	female	Ganzi, Sichuan	-	Illumina Ovine SNP50K (54,241 SNPs) BeadChip	50K chip		Hu et al., 2019
CGZ200	SAMC061506	PRJCA001252	Ovis aries	Tibetan sheep	female	Ganzi, Sichuan	-	Illumina Ovine SNP50K (54,241 SNPs) BeadChip	50K chip		Hu et al., 2019
CGZ201	SAMC061507	PRJCA001252	Ovis aries	Tibetan sheep	female	Ganzi, Sichuan	-	Illumina Ovine SNP50K (54,241 SNPs) BeadChip	50K chip		Hu et al., 2019
CGZ202	SAMC061508	PRJCA001252	Ovis aries	Tibetan sheep	female	Ganzi, Sichuan	-	Illumina Ovine SNP50K (54,241 SNPs) BeadChip	50K chip		Hu et al., 2019
CGZ203	SAMC061509	PRJCA001252	Ovis aries	Tibetan sheep	female	Ganzi, Sichuan	-	Illumina Ovine SNP50K (54,241 SNPs) BeadChip	50K chip		Hu et al., 2019
CGZ204	SAMC061510	PRJCA001252	Ovis aries	Tibetan sheep	female	Ganzi, Sichuan	-	Illumina Ovine SNP50K (54,241 SNPs) BeadChip	50K chip		Hu et al., 2019
CGZ205	SAMC061511	PRJCA001252	Ovis aries	Tibetan sheep	female	Ganzi, Sichuan	-	Illumina Ovine SNP50K (54,241 SNPs) BeadChip	50K chip		Hu et al., 2019
CGZ210	SAMC061512	PRJCA001252	Ovis aries	Tibetan sheep	male	Ganzi, Sichuan	-	Illumina Ovine SNP50K (54,241 SNPs) BeadChip	50K chip		Hu et al., 2019
CGZ211	SAMC061513	PRJCA001252	Ovis aries	Tibetan sheep	male	Ganzi, Sichuan	-	Illumina Ovine SNP50K (54,241 SNPs) BeadChip	50K chip		Hu et al., 2019
CGZ212	SAMC061514	PRJCA001252	Ovis aries	Tibetan sheep	male	Ganzi, Sichuan	-	Illumina Ovine SNP50K (54,241 SNPs) BeadChip	50K chip		Hu et al., 2019
CGZ213	SAMC061515	PRJCA001252	Ovis aries	Tibetan sheep	male	Ganzi, Sichuan	-	Illumina Ovine SNP50K (54,241 SNPs) BeadChip	50K chip		Hu et al., 2019
CGZ214	SAMC061516	PRJCA001252	Ovis aries	Tibetan sheep	male	Ganzi, Sichuan	-	Illumina Ovine SNP50K (54,241 SNPs) BeadChip	50K chip		Hu et al., 2019
CGZ215	SAMC061517	PRJCA001252	Ovis aries	Tibetan sheep	male	Ganzi, Sichuan	-	Illumina Ovine SNP50K (54,241 SNPs) BeadChip	50K chip		Hu et al., 2019
CGZ216	SAMC061518	PRJCA001252	Ovis aries	Tibetan sheep	male	Ganzi, Sichuan	-	Illumina Ovine SNP50K (54,241 SNPs) BeadChip	50K chip		Hu et al., 2019
CGZ217	SAMC061519	PRJCA001252	Ovis aries	Tibetan sheep	male	Ganzi, Sichuan	-	Illumina Ovine SNP50K (54,241 SNPs) BeadChip	50K chip		Hu et al., 2019
CGZ218	SAMC061520	PRJCA001252	Ovis aries	Tibetan sheep	male	Ganzi, Sichuan	-	Illumina Ovine SNP50K (54,241 SNPs) BeadChip	50K chip		Hu et al., 2019
CGZ219	SAMC061521	PRJCA001252	Ovis aries	Tibetan sheep	male	Ganzi, Sichuan	-	Illumina Ovine SNP50K (54,241 SNPs) BeadChip	50K chip		Hu et al., 2019
DLS1	SAMC061522	PRJCA001252	Ovis aries	Duolang sheep	-	Yarkant County, Xinjiang	-	Illumina Ovine SNP50K (54,241 SNPs) BeadChip	50K chip		Zhao et al., 2017
DLS10	SAMC061523	PRJCA001252	Ovis aries	Duolang sheep	-	Yarkant County, Xinjiang	-	Illumina Ovine SNP50K (54,241 SNPs) BeadChip	50K chip		Zhao et al., 2017
DLS11	SAMC061524	PRJCA001252	Ovis aries	Duolang sheep	-	Yarkant County, Xinjiang	-	Illumina Ovine SNP50K (54,241 SNPs) BeadChip	50K chip		Zhao et al., 2017
DLS12	SAMC061525	PRJCA001252	Ovis aries	Duolang sheep	-	Yarkant County, Xinjiang	-	Illumina Ovine SNP50K (54,241 SNPs) BeadChip	50K chip		Zhao et al., 2017
DLS13	SAMC061526	PRJCA001252	Ovis aries	Duolang sheep	-	Yarkant County, Xinjiang	-	Illumina Ovine SNP50K (54,241 SNPs) BeadChip	50K chip		Zhao et al., 2017
DLS14	SAMC061527	PRJCA001252	Ovis aries	Duolang sheep	-	Yarkant County, Xinjiang	-	Illumina Ovine SNP50K (54,241 SNPs) BeadChip	50K chip		Zhao et al., 2017
DLS15	SAMC061528	PRJCA001252	Ovis aries	Duolang sheep	-	Yarkant County, Xinjiang	-	Illumina Ovine SNP50K (54,241 SNPs) BeadChip	50K chip		Zhao et al., 2017
DLS16	SAMC061529	PRJCA001252	Ovis aries	Duolang sheep	-	Yarkant County, Xinjiang	-	Illumina Ovine SNP50K (54,241 SNPs) BeadChip	50K chip		Zhao et al., 2017
DLS17	SAMC061530	PRJCA001252	Ovis aries	Duolang sheep	-	Yarkant County, Xinjiang	-	Illumina Ovine SNP50K (54,241 SNPs) BeadChip	50K chip		Zhao et al., 2017
DLS18	SAMC061531	PRJCA001252	Ovis aries	Duolang sheep	-	Yarkant County, Xinjiang	-	Illumina Ovine SNP50K (54,241 SNPs) BeadChip	50K chip		Zhao et al., 2017
DLS19	SAMC061532	PRJCA001252	Ovis aries	Duolang sheep	-	Yarkant County, Xinjiang	-	Illumina Ovine SNP50K (54,241 SNPs) BeadChip	50K chip		Zhao et al., 2017
DLS2	SAMC061533	PRJCA001252	Ovis aries	Duolang sheep	-	Yarkant County, Xinjiang	-	Illumina Ovine SNP50K (54,241 SNPs) BeadChip	50K chip		Zhao et al., 2017
DLS20	SAMC061534	PRJCA001252	Ovis aries	Duolang sheep	-	Yarkant County, Xinjiang	-	Illumina Ovine SNP50K (54,241 SNPs) BeadChip	50K chip		Zhao et al., 2017
DLS21	SAMC061535	PRJCA001252	Ovis aries	Duolang sheep	-	Yarkant County, Xinjiang	-	Illumina Ovine SNP50K (54,241 SNPs) BeadChip	50K chip		Zhao et al., 2017
DLS22	SAMC061536	PRJCA001252	Ovis aries	Duolang sheep	-	Yarkant County, Xinjiang	-	Illumina Ovine SNP50K (54,241 SNPs) BeadChip	50K chip		Zhao et al., 2017
DLS23	SAMC061537	PRJCA001252	Ovis aries	Duolang sheep	-	Yarkant County, Xinjiang	-	Illumina Ovine SNP50K (54,241 SNPs) BeadChip	50K chip		Zhao et al., 2017
DLS24	SAMC061538	PRJCA001252	Ovis aries	Duolang sheep	-	Yarkant County, Xinjiang	-	Illumina Ovine SNP50K (54,241 SNPs) BeadChip	50K chip		Zhao et al., 2017
DLS25	SAMC061539	PRJCA001252	Ovis aries	Duolang sheep	-	Yarkant County, Xinjiang	-	Illumina Ovine SNP50K (54,241 SNPs) BeadChip	50K chip		Zhao et al., 2017
DLS26	SAMC061540	PRJCA001252	Ovis aries	Duolang sheep	-	Yarkant County, Xinjiang	-	Illumina Ovine SNP50K (54,241 SNPs) BeadChip	50K chip		Zhao et al., 2017
DLS27	SAMC061541	PRJCA001252	Ovis aries	Duolang sheep	-	Yarkant County, Xinjiang	-	Illumina Ovine SNP50K (54,241 SNPs) BeadChip	50K chip		Zhao et al., 2017
DLS28	SAMC061542	PRJCA001252	Ovis aries	Duolang sheep	-	Yarkant County, Xinjiang	-	Illumina Ovine SNP50K (54,241 SNPs) BeadChip	50K chip		Zhao et al., 2017
DLS29	SAMC061543	PRJCA001252	Ovis aries	Duolang sheep	-	Yarkant County, Xinjiang	-	Illumina Ovine SNP50K (54,241 SNPs) BeadChip	50K chip		Zhao et al., 2017
DLS3	SAMC061544	PRJCA001252	Ovis aries	Duolang sheep	-	Yarkant County, Xinjiang	-	Illumina Ovine SNP50K (54,241 SNPs) BeadChip	50K chip		Zhao et al., 2017
DLS31	SAMC061545	PRJCA001252	Ovis aries	Duolang sheep	-	Yarkant County, Xinjiang	-	Illumina Ovine SNP50K (54,241 SNPs) BeadChip	50K chip		Zhao et al., 2017
DLS4	SAMC061546	PRJCA001252	Ovis aries	Duolang sheep	-	Yarkant County, Xinjiang	-	Illumina Ovine SNP50K (54,241 SNPs) BeadChip	50K chip		Zhao et al., 2017
DLS45	SAMC061547	PRJCA001252	Ovis aries	Duolang sheep	-	Yarkant County, Xinjiang	-	Illumina Ovine SNP50K (54,241 SNPs) BeadChip	50K chip		Zhao et al., 2017
DLS5	SAMC061548	PRJCA001252	Ovis aries	Duolang sheep	-	Yarkant County, Xinjiang	-	Illumina Ovine SNP50K (54,241 SNPs) BeadChip	50K chip		Zhao et al., 2017
DLS6	SAMC061549	PRJCA001252	Ovis aries	Duolang sheep	-	Yarkant County, Xinjiang	-	Illumina Ovine SNP50K (54,241 SNPs) BeadChip	50K chip		Zhao et al., 2017
DLS60	SAMC061550	PRJCA001252	Ovis aries	Duolang sheep	-	Yarkant County, Xinjiang	-	Illumina Ovine SNP50K (54,241 SNPs) BeadChip	50K chip		Zhao et al., 2017
DLS63	SAMC061551	PRJCA001252	Ovis aries	Duolang sheep	-	Yarkant County, Xinjiang	-	Illumina Ovine SNP50K (54,241 SNPs) BeadChip	50K chip		Zhao et al., 2017
DLS7	SAMC061552	PRJCA001252	Ovis aries	Duolang sheep	-	Yarkant County, Xinjiang	-	Illumina Ovine SNP50K (54,241 SNPs) BeadChip	50K chip		Zhao et al., 2017
DLS70	SAMC061553	PRJCA001252	Ovis aries	Duolang sheep	-	Yarkant County, Xinjiang	-	Illumina Ovine SNP50K (54,241 SNPs) BeadChip	50K chip		Zhao et al., 2017
DLS77	SAMC061554	PRJCA001252	Ovis aries	Duolang sheep	-	Yarkant County, Xinjiang	-	Illumina Ovine SNP50K (54,241 SNPs) BeadChip	50K chip		Zhao et al., 2017
DLS8	SAMC061555	PRJCA001252	Ovis aries	Duolang sheep	-	Yarkant County, Xinjiang	-	Illumina Ovine SNP50K (54,241 SNPs) BeadChip	50K chip		Zhao et al., 2017
DLS80	SAMC061556	PRJCA001252	Ovis aries	Duolang sheep	-	Yarkant County, Xinjiang	-	Illumina Ovine SNP50K (54,241 SNPs) BeadChip	50K chip		Zhao et al., 2017
DLS82	SAMC061557	PRJCA001252	Ovis aries	Duolang sheep	-	Yarkant County, Xinjiang	-	Illumina Ovine SNP50K (54,241 SNPs) BeadChip	50K chip		Zhao et al., 2017
DLS85	SAMC061558	PRJCA001252	Ovis aries	Duolang sheep	-	Yarkant County, Xinjiang	-	Illumina Ovine SNP50K (54,241 SNPs) BeadChip	50K chip		Zhao et al., 2017
DLS88	SAMC061559	PRJCA001252	Ovis aries	Duolang sheep	-	Yarkant County, Xinjiang	-	Illumina Ovine SNP50K (54,241 SNPs) BeadChip	50K chip		Zhao et al., 2017
DLS9	SAMC061560	PRJCA001252	Ovis aries	Duolang sheep	-	Yarkant County, Xinjiang	-	Illumina Ovine SNP50K (54,241 SNPs) BeadChip	50K chip		Zhao et al., 2017
DLS91	SAMC061561	PRJCA001252	Ovis aries	Duolang sheep	-	Yarkant County, Xinjiang	-	Illumina Ovine SNP50K (54,241 SNPs) BeadChip	50K chip		Zhao et al., 2017
GGN274	SAMC061562	PRJCA001252	Ovis aries	Tibetan sheep	female	Diebu County, Gansu	-	Illumina Ovine SNP50K (54,241 SNPs) BeadChip	50K chip		Hu et al., 2019
GGN276	SAMC061563	PRJCA001252	Ovis aries	Tibetan sheep	female	Diebu County, Gansu	-	Illumina Ovine SNP50K (54,241 SNPs) BeadChip	50K chip		Hu et al., 2019
GGN278	SAMC061564	PRJCA001252	Ovis aries	Tibetan sheep	female	Diebu County, Gansu	-	Illumina Ovine SNP50K (54,241 SNPs) BeadChip	50K chip		Hu et al., 2019
GGN279	SAMC061565	PRJCA001252	Ovis aries	Tibetan sheep	female	Diebu County, Gansu	-	Illumina Ovine SNP50K (54,241 SNPs) BeadChip	50K chip		Hu et al., 2019
GGN280	SAMC061566	PRJCA001252	Ovis aries	Tibetan sheep	female	Diebu County, Gansu	-	Illumina Ovine SNP50K (54,241 SNPs) BeadChip	50K chip		Hu et al., 2019
GGN282	SAMC061567	PRJCA001252	Ovis aries	Tibetan sheep	female	Diebu County, Gansu	-	Illumina Ovine SNP50K (54,241 SNPs) BeadChip	50K chip		Hu et al., 2019
GGN283	SAMC061568	PRJCA001252	Ovis aries	Tibetan sheep	female	Diebu County, Gansu	-	Illumina Ovine SNP50K (54,241 SNPs) BeadChip	50K chip		Hu et al., 2019
GGN284	SAMC061569	PRJCA001252	Ovis aries	Tibetan sheep	female	Diebu County, Gansu	-	Illumina Ovine SNP50K (54,241 SNPs) BeadChip	50K chip		Hu et al., 2019
GGN285	SAMC061570	PRJCA001252	Ovis aries	Tibetan sheep	female	Diebu County, Gansu	-	Illumina Ovine SNP50K (54,241 SNPs) BeadChip	50K chip		Hu et al., 2019
GGN287	SAMC061571	PRJCA001252	Ovis aries	Tibetan sheep	female	Diebu County, Gansu	-	Illumina Ovine SNP50K (54,241 SNPs) BeadChip	50K chip		Hu et al., 2019
GGN288	SAMC061572	PRJCA001252	Ovis aries	Tibetan sheep	male	Diebu County, Gansu	-	Illumina Ovine SNP50K (54,241 SNPs) BeadChip	50K chip		Hu et al., 2019
GGN289	SAMC061573	PRJCA001252	Ovis aries	Tibetan sheep	male	Diebu County, Gansu	-	Illumina Ovine SNP50K (54,241 SNPs) BeadChip	50K chip		Hu et al., 2019
GGN290	SAMC061574	PRJCA001252	Ovis aries	Tibetan sheep	male	Diebu County, Gansu	-	Illumina Ovine SNP50K (54,241 SNPs) BeadChip	50K chip		Hu et al., 2019
GGN292	SAMC061575	PRJCA001252	Ovis aries	Tibetan sheep	male	Diebu County, Gansu	-	Illumina Ovine SNP50K (54,241 SNPs) BeadChip	50K chip		Hu et al., 2019
GGN293	SAMC061576	PRJCA001252	Ovis aries	Tibetan sheep	male	Diebu County, Gansu	-	Illumina Ovine SNP50K (54,241 SNPs) BeadChip	50K chip		Hu et al., 2019
GGN295	SAMC061577	PRJCA001252	Ovis aries	Tibetan sheep	male	Diebu County, Gansu	-	Illumina Ovine SNP50K (54,241 SNPs) BeadChip	50K chip		Hu et al., 2019
GGN296	SAMC061578	PRJCA001252	Ovis aries	Tibetan sheep	male	Diebu County, Gansu	-	Illumina Ovine SNP50K (54,241 SNPs) BeadChip	50K chip		Hu et al., 2019
GGN299	SAMC061579	PRJCA001252	Ovis aries	Tibetan sheep	male	Diebu County, Gansu	-	Illumina Ovine SNP50K (54,241 SNPs) BeadChip	50K chip		Hu et al., 2019
GGN300	SAMC061580	PRJCA001252	Ovis aries	Tibetan sheep	male	Diebu County, Gansu	-	Illumina Ovine SNP50K (54,241 SNPs) BeadChip	50K chip		Hu et al., 2019
GGN301	SAMC061581	PRJCA001252	Ovis aries	Tibetan sheep	male	Diebu County, Gansu	-	Illumina Ovine SNP50K (54,241 SNPs) BeadChip	50K chip		Hu et al., 2019
GGX355	SAMC061582	PRJCA001252	Ovis aries	Tibetan sheep	-	Xiahe County, Gansu	-	Illumina Ovine SNP50K (54,241 SNPs) BeadChip	50K chip		Hu et al., 2019
GGX356	SAMC061583	PRJCA001252	Ovis aries	Tibetan sheep	-	Xiahe County, Gansu	-	Illumina Ovine SNP50K (54,241 SNPs) BeadChip	50K chip		Hu et al., 2019
GGX357	SAMC061584	PRJCA001252	Ovis aries	Tibetan sheep	-	Xiahe County, Gansu	-	Illumina Ovine SNP50K (54,241 SNPs) BeadChip	50K chip		Hu et al., 2019
GGX359	SAMC061585	PRJCA001252	Ovis aries	Tibetan sheep	-	Xiahe County, Gansu	-	Illumina Ovine SNP50K (54,241 SNPs) BeadChip	50K chip		Hu et al., 2019
GGX362	SAMC061586	PRJCA001252	Ovis aries	Tibetan sheep	-	Xiahe County, Gansu	-	Illumina Ovine SNP50K (54,241 SNPs) BeadChip	50K chip		Hu et al., 2019
GGX363	SAMC061587	PRJCA001252	Ovis aries	Tibetan sheep	-	Xiahe County, Gansu	-	Illumina Ovine SNP50K (54,241 SNPs) BeadChip	50K chip		Hu et al., 2019
GGX366	SAMC061588	PRJCA001252	Ovis aries	Tibetan sheep	-	Xiahe County, Gansu	-	Illumina Ovine SNP50K (54,241 SNPs) BeadChip	50K chip		Hu et al., 2019
GGX367	SAMC061589	PRJCA001252	Ovis aries	Tibetan sheep	-	Xiahe County, Gansu	-	Illumina Ovine SNP50K (54,241 SNPs) BeadChip	50K chip		Hu et al., 2019
GGX368	SAMC061590	PRJCA001252	Ovis aries	Tibetan sheep	-	Xiahe County, Gansu	-	Illumina Ovine SNP50K (54,241 SNPs) BeadChip	50K chip		Hu et al., 2019
GGX369	SAMC061591	PRJCA001252	Ovis aries	Tibetan sheep	-	Xiahe County, Gansu	-	Illumina Ovine SNP50K (54,241 SNPs) BeadChip	50K chip		Hu et al., 2019
GGX371	SAMC061592	PRJCA001252	Ovis aries	Tibetan sheep	-	Xiahe County, Gansu	-	Illumina Ovine SNP50K (54,241 SNPs) BeadChip	50K chip		Hu et al., 2019
GGX372	SAMC061593	PRJCA001252	Ovis aries	Tibetan sheep	-	Xiahe County, Gansu	-	Illumina Ovine SNP50K (54,241 SNPs) BeadChip	50K chip		Hu et al., 2019
GGX374	SAMC061594	PRJCA001252	Ovis aries	Tibetan sheep	-	Xiahe County, Gansu	-	Illumina Ovine SNP50K (54,241 SNPs) BeadChip	50K chip		Hu et al., 2019
GGX376	SAMC061595	PRJCA001252	Ovis aries	Tibetan sheep	-	Xiahe County, Gansu	-	Illumina Ovine SNP50K (54,241 SNPs) BeadChip	50K chip		Hu et al., 2019
GGX377	SAMC061596	PRJCA001252	Ovis aries	Tibetan sheep	-	Xiahe County, Gansu	-	Illumina Ovine SNP50K (54,241 SNPs) BeadChip	50K chip		Hu et al., 2019
GGX378	SAMC061597	PRJCA001252	Ovis aries	Tibetan sheep	-	Xiahe County, Gansu	-	Illumina Ovine SNP50K (54,241 SNPs) BeadChip	50K chip		Hu et al., 2019
GGX379	SAMC061598	PRJCA001252	Ovis aries	Tibetan sheep	-	Xiahe County, Gansu	-	Illumina Ovine SNP50K (54,241 SNPs) BeadChip	50K chip		Hu et al., 2019
GGX380	SAMC061599	PRJCA001252	Ovis aries	Tibetan sheep	-	Xiahe County, Gansu	-	Illumina Ovine SNP50K (54,241 SNPs) BeadChip	50K chip		Hu et al., 2019
GGX382	SAMC061600	PRJCA001252	Ovis aries	Tibetan sheep	-	Xiahe County, Gansu	-	Illumina Ovine SNP50K (54,241 SNPs) BeadChip	50K chip		Hu et al., 2019
GGX383	SAMC061601	PRJCA001252	Ovis aries	Tibetan sheep	-	Xiahe County, Gansu	-	Illumina Ovine SNP50K (54,241 SNPs) BeadChip	50K chip		Hu et al., 2019
GLN243	SAMC061602	PRJCA001252	Ovis aries	Tibetan sheep	female	Tanchang County, Gansu	-	Illumina Ovine SNP50K (54,241 SNPs) BeadChip	50K chip		Hu et al., 2019
GLN244	SAMC061603	PRJCA001252	Ovis aries	Tibetan sheep	female	Tanchang County, Gansu	-	Illumina Ovine SNP50K (54,241 SNPs) BeadChip	50K chip		Hu et al., 2019
GLN246	SAMC061604	PRJCA001252	Ovis aries	Tibetan sheep	female	Tanchang County, Gansu	-	Illumina Ovine SNP50K (54,241 SNPs) BeadChip	50K chip		Hu et al., 2019
GLN247	SAMC061605	PRJCA001252	Ovis aries	Tibetan sheep	female	Tanchang County, Gansu	-	Illumina Ovine SNP50K (54,241 SNPs) BeadChip	50K chip		Hu et al., 2019
GLN248	SAMC061606	PRJCA001252	Ovis aries	Tibetan sheep	female	Tanchang County, Gansu	-	Illumina Ovine SNP50K (54,241 SNPs) BeadChip	50K chip		Hu et al., 2019
GLN249	SAMC061607	PRJCA001252	Ovis aries	Tibetan sheep	female	Tanchang County, Gansu	-	Illumina Ovine SNP50K (54,241 SNPs) BeadChip	50K chip		Hu et al., 2019
GLN251	SAMC061608	PRJCA001252	Ovis aries	Tibetan sheep	female	Tanchang County, Gansu	-	Illumina Ovine SNP50K (54,241 SNPs) BeadChip	50K chip		Hu et al., 2019
GLN252	SAMC061609	PRJCA001252	Ovis aries	Tibetan sheep	female	Tanchang County, Gansu	-	Illumina Ovine SNP50K (54,241 SNPs) BeadChip	50K chip		Hu et al., 2019
GLN255	SAMC061610	PRJCA001252	Ovis aries	Tibetan sheep	female	Tanchang County, Gansu	-	Illumina Ovine SNP50K (54,241 SNPs) BeadChip	50K chip		Hu et al., 2019
GLN257	SAMC061611	PRJCA001252	Ovis aries	Tibetan sheep	female	Tanchang County, Gansu	-	Illumina Ovine SNP50K (54,241 SNPs) BeadChip	50K chip		Hu et al., 2019
GLN258	SAMC061612	PRJCA001252	Ovis aries	Tibetan sheep	male	Tanchang County, Gansu	-	Illumina Ovine SNP50K (54,241 SNPs) BeadChip	50K chip		Hu et al., 2019
GLN259	SAMC061613	PRJCA001252	Ovis aries	Tibetan sheep	male	Tanchang County, Gansu	-	Illumina Ovine SNP50K (54,241 SNPs) BeadChip	50K chip		Hu et al., 2019
GLN261	SAMC061614	PRJCA001252	Ovis aries	Tibetan sheep	male	Tanchang County, Gansu	-	Illumina Ovine SNP50K (54,241 SNPs) BeadChip	50K chip		Hu et al., 2019
GLN262	SAMC061615	PRJCA001252	Ovis aries	Tibetan sheep	male	Tanchang County, Gansu	-	Illumina Ovine SNP50K (54,241 SNPs) BeadChip	50K chip		Hu et al., 2019
GLN265	SAMC061616	PRJCA001252	Ovis aries	Tibetan sheep	male	Tanchang County, Gansu	-	Illumina Ovine SNP50K (54,241 SNPs) BeadChip	50K chip		Hu et al., 2019
GLN266	SAMC061617	PRJCA001252	Ovis aries	Tibetan sheep	male	Tanchang County, Gansu	-	Illumina Ovine SNP50K (54,241 SNPs) BeadChip	50K chip		Hu et al., 2019
GLN267	SAMC061618	PRJCA001252	Ovis aries	Tibetan sheep	male	Tanchang County, Gansu	-	Illumina Ovine SNP50K (54,241 SNPs) BeadChip	50K chip		Hu et al., 2019
GLN268	SAMC061619	PRJCA001252	Ovis aries	Tibetan sheep	male	Tanchang County, Gansu	-	Illumina Ovine SNP50K (54,241 SNPs) BeadChip	50K chip		Hu et al., 2019
GLN269	SAMC061620	PRJCA001252	Ovis aries	Tibetan sheep	male	Tanchang County, Gansu	-	Illumina Ovine SNP50K (54,241 SNPs) BeadChip	50K chip		Hu et al., 2019
GLN271	SAMC061621	PRJCA001252	Ovis aries	Tibetan sheep	male	Tanchang County, Gansu	-	Illumina Ovine SNP50K (54,241 SNPs) BeadChip	50K chip		Hu et al., 2019
GMA325	SAMC061622	PRJCA001252	Ovis aries	Tibetan sheep	female	Maqu County, Gansu	-	Illumina Ovine SNP50K (54,241 SNPs) BeadChip	50K chip		Hu et al., 2019
GMA326	SAMC061623	PRJCA001252	Ovis aries	Tibetan sheep	female	Maqu County, Gansu	-	Illumina Ovine SNP50K (54,241 SNPs) BeadChip	50K chip		Hu et al., 2019
GMA327	SAMC061624	PRJCA001252	Ovis aries	Tibetan sheep	female	Maqu County, Gansu	-	Illumina Ovine SNP50K (54,241 SNPs) BeadChip	50K chip		Hu et al., 2019
GMA328	SAMC061625	PRJCA001252	Ovis aries	Tibetan sheep	female	Maqu County, Gansu	-	Illumina Ovine SNP50K (54,241 SNPs) BeadChip	50K chip		Hu et al., 2019
GMA329	SAMC061626	PRJCA001252	Ovis aries	Tibetan sheep	female	Maqu County, Gansu	-	Illumina Ovine SNP50K (54,241 SNPs) BeadChip	50K chip		Hu et al., 2019
GMA330	SAMC061627	PRJCA001252	Ovis aries	Tibetan sheep	female	Maqu County, Gansu	-	Illumina Ovine SNP50K (54,241 SNPs) BeadChip	50K chip		Hu et al., 2019
GMA331	SAMC061628	PRJCA001252	Ovis aries	Tibetan sheep	female	Maqu County, Gansu	-	Illumina Ovine SNP50K (54,241 SNPs) BeadChip	50K chip		Hu et al., 2019
GMA332	SAMC061629	PRJCA001252	Ovis aries	Tibetan sheep	female	Maqu County, Gansu	-	Illumina Ovine SNP50K (54,241 SNPs) BeadChip	50K chip		Hu et al., 2019
GMA335	SAMC061630	PRJCA001252	Ovis aries	Tibetan sheep	female	Maqu County, Gansu	-	Illumina Ovine SNP50K (54,241 SNPs) BeadChip	50K chip		Hu et al., 2019
GMA336	SAMC061631	PRJCA001252	Ovis aries	Tibetan sheep	female	Maqu County, Gansu	-	Illumina Ovine SNP50K (54,241 SNPs) BeadChip	50K chip		Hu et al., 2019
GMA340	SAMC061632	PRJCA001252	Ovis aries	Tibetan sheep	male	Maqu County, Gansu	-	Illumina Ovine SNP50K (54,241 SNPs) BeadChip	50K chip		Hu et al., 2019
GMA341	SAMC061633	PRJCA001252	Ovis aries	Tibetan sheep	male	Maqu County, Gansu	-	Illumina Ovine SNP50K (54,241 SNPs) BeadChip	50K chip		Hu et al., 2019
GMA343	SAMC061634	PRJCA001252	Ovis aries	Tibetan sheep	male	Maqu County, Gansu	-	Illumina Ovine SNP50K (54,241 SNPs) BeadChip	50K chip		Hu et al., 2019
GMA344	SAMC061635	PRJCA001252	Ovis aries	Tibetan sheep	male	Maqu County, Gansu	-	Illumina Ovine SNP50K (54,241 SNPs) BeadChip	50K chip		Hu et al., 2019
GMA345	SAMC061636	PRJCA001252	Ovis aries	Tibetan sheep	male	Maqu County, Gansu	-	Illumina Ovine SNP50K (54,241 SNPs) BeadChip	50K chip		Hu et al., 2019
GMA346	SAMC061637	PRJCA001252	Ovis aries	Tibetan sheep	male	Maqu County, Gansu	-	Illumina Ovine SNP50K (54,241 SNPs) BeadChip	50K chip		Hu et al., 2019
GMA347	SAMC061638	PRJCA001252	Ovis aries	Tibetan sheep	male	Maqu County, Gansu	-	Illumina Ovine SNP50K (54,241 SNPs) BeadChip	50K chip		Hu et al., 2019
GMA348	SAMC061639	PRJCA001252	Ovis aries	Tibetan sheep	male	Maqu County, Gansu	-	Illumina Ovine SNP50K (54,241 SNPs) BeadChip	50K chip		Hu et al., 2019
GMA349	SAMC061640	PRJCA001252	Ovis aries	Tibetan sheep	male	Maqu County, Gansu	-	Illumina Ovine SNP50K (54,241 SNPs) BeadChip	50K chip		Hu et al., 2019
GMA350	SAMC061641	PRJCA001252	Ovis aries	Tibetan sheep	male	Maqu County, Gansu	-	Illumina Ovine SNP50K (54,241 SNPs) BeadChip	50K chip		Hu et al., 2019
KAZ1	SAMC061642	PRJCA001252	Ovis aries	Kazakh sheep	-	YILI Kazak Autonomous Prefecture, Xinjiang	-	Illumina Ovine SNP50K (54,241 SNPs) BeadChip	50K chip		Zhao et al., 2017
KAZ10	SAMC061643	PRJCA001252	Ovis aries	Kazakh sheep	-	YILI Kazak Autonomous Prefecture, Xinjiang	-	Illumina Ovine SNP50K (54,241 SNPs) BeadChip	50K chip		Zhao et al., 2017
KAZ11	SAMC061644	PRJCA001252	Ovis aries	Kazakh sheep	-	YILI Kazak Autonomous Prefecture, Xinjiang	-	Illumina Ovine SNP50K (54,241 SNPs) BeadChip	50K chip		Zhao et al., 2017
KAZ12	SAMC061645	PRJCA001252	Ovis aries	Kazakh sheep	-	YILI Kazak Autonomous Prefecture, Xinjiang	-	Illumina Ovine SNP50K (54,241 SNPs) BeadChip	50K chip		Zhao et al., 2017
KAZ13	SAMC061646	PRJCA001252	Ovis aries	Kazakh sheep	-	YILI Kazak Autonomous Prefecture, Xinjiang	-	Illumina Ovine SNP50K (54,241 SNPs) BeadChip	50K chip		Zhao et al., 2017
KAZ14	SAMC061647	PRJCA001252	Ovis aries	Kazakh sheep	-	YILI Kazak Autonomous Prefecture, Xinjiang	-	Illumina Ovine SNP50K (54,241 SNPs) BeadChip	50K chip		Zhao et al., 2017
KAZ15	SAMC061648	PRJCA001252	Ovis aries	Kazakh sheep	-	YILI Kazak Autonomous Prefecture, Xinjiang	-	Illumina Ovine SNP50K (54,241 SNPs) BeadChip	50K chip		Zhao et al., 2017
KAZ16	SAMC061649	PRJCA001252	Ovis aries	Kazakh sheep	-	YILI Kazak Autonomous Prefecture, Xinjiang	-	Illumina Ovine SNP50K (54,241 SNPs) BeadChip	50K chip		Zhao et al., 2017
KAZ17	SAMC061650	PRJCA001252	Ovis aries	Kazakh sheep	-	YILI Kazak Autonomous Prefecture, Xinjiang	-	Illumina Ovine SNP50K (54,241 SNPs) BeadChip	50K chip		Zhao et al., 2017
KAZ18	SAMC061651	PRJCA001252	Ovis aries	Kazakh sheep	-	YILI Kazak Autonomous Prefecture, Xinjiang	-	Illumina Ovine SNP50K (54,241 SNPs) BeadChip	50K chip		Zhao et al., 2017
KAZ19	SAMC061652	PRJCA001252	Ovis aries	Kazakh sheep	-	YILI Kazak Autonomous Prefecture, Xinjiang	-	Illumina Ovine SNP50K (54,241 SNPs) BeadChip	50K chip		Zhao et al., 2017
KAZ2	SAMC061653	PRJCA001252	Ovis aries	Kazakh sheep	-	YILI Kazak Autonomous Prefecture, Xinjiang	-	Illumina Ovine SNP50K (54,241 SNPs) BeadChip	50K chip		Zhao et al., 2017
KAZ20	SAMC061654	PRJCA001252	Ovis aries	Kazakh sheep	-	YILI Kazak Autonomous Prefecture, Xinjiang	-	Illumina Ovine SNP50K (54,241 SNPs) BeadChip	50K chip		Zhao et al., 2017
KAZ21	SAMC061655	PRJCA001252	Ovis aries	Kazakh sheep	-	YILI Kazak Autonomous Prefecture, Xinjiang	-	Illumina Ovine SNP50K (54,241 SNPs) BeadChip	50K chip		Zhao et al., 2017
KAZ22	SAMC061656	PRJCA001252	Ovis aries	Kazakh sheep	-	YILI Kazak Autonomous Prefecture, Xinjiang	-	Illumina Ovine SNP50K (54,241 SNPs) BeadChip	50K chip		Zhao et al., 2017
KAZ23	SAMC061657	PRJCA001252	Ovis aries	Kazakh sheep	-	YILI Kazak Autonomous Prefecture, Xinjiang	-	Illumina Ovine SNP50K (54,241 SNPs) BeadChip	50K chip		Zhao et al., 2017
KAZ24	SAMC061658	PRJCA001252	Ovis aries	Kazakh sheep	-	YILI Kazak Autonomous Prefecture, Xinjiang	-	Illumina Ovine SNP50K (54,241 SNPs) BeadChip	50K chip		Zhao et al., 2017
KAZ25	SAMC061659	PRJCA001252	Ovis aries	Kazakh sheep	-	YILI Kazak Autonomous Prefecture, Xinjiang	-	Illumina Ovine SNP50K (54,241 SNPs) BeadChip	50K chip		Zhao et al., 2017
KAZ26	SAMC061660	PRJCA001252	Ovis aries	Kazakh sheep	-	YILI Kazak Autonomous Prefecture, Xinjiang	-	Illumina Ovine SNP50K (54,241 SNPs) BeadChip	50K chip		Zhao et al., 2017
KAZ27	SAMC061661	PRJCA001252	Ovis aries	Kazakh sheep	-	YILI Kazak Autonomous Prefecture, Xinjiang	-	Illumina Ovine SNP50K (54,241 SNPs) BeadChip	50K chip		Zhao et al., 2017
KAZ28	SAMC061662	PRJCA001252	Ovis aries	Kazakh sheep	-	YILI Kazak Autonomous Prefecture, Xinjiang	-	Illumina Ovine SNP50K (54,241 SNPs) BeadChip	50K chip		Zhao et al., 2017
KAZ3	SAMC061663	PRJCA001252	Ovis aries	Kazakh sheep	-	YILI Kazak Autonomous Prefecture, Xinjiang	-	Illumina Ovine SNP50K (54,241 SNPs) BeadChip	50K chip		Zhao et al., 2017
KAZ30	SAMC061664	PRJCA001252	Ovis aries	Kazakh sheep	-	YILI Kazak Autonomous Prefecture, Xinjiang	-	Illumina Ovine SNP50K (54,241 SNPs) BeadChip	50K chip		Zhao et al., 2017
KAZ31	SAMC061665	PRJCA001252	Ovis aries	Kazakh sheep	-	YILI Kazak Autonomous Prefecture, Xinjiang	-	Illumina Ovine SNP50K (54,241 SNPs) BeadChip	50K chip		Zhao et al., 2017
KAZ32	SAMC061666	PRJCA001252	Ovis aries	Kazakh sheep	-	YILI Kazak Autonomous Prefecture, Xinjiang	-	Illumina Ovine SNP50K (54,241 SNPs) BeadChip	50K chip		Zhao et al., 2017
KAZ33	SAMC061667	PRJCA001252	Ovis aries	Kazakh sheep	-	YILI Kazak Autonomous Prefecture, Xinjiang	-	Illumina Ovine SNP50K (54,241 SNPs) BeadChip	50K chip		Zhao et al., 2017
KAZ34	SAMC061668	PRJCA001252	Ovis aries	Kazakh sheep	-	YILI Kazak Autonomous Prefecture, Xinjiang	-	Illumina Ovine SNP50K (54,241 SNPs) BeadChip	50K chip		Zhao et al., 2017
KAZ35	SAMC061669	PRJCA001252	Ovis aries	Kazakh sheep	-	YILI Kazak Autonomous Prefecture, Xinjiang	-	Illumina Ovine SNP50K (54,241 SNPs) BeadChip	50K chip		Zhao et al., 2017
KAZ36	SAMC061670	PRJCA001252	Ovis aries	Kazakh sheep	-	YILI Kazak Autonomous Prefecture, Xinjiang	-	Illumina Ovine SNP50K (54,241 SNPs) BeadChip	50K chip		Zhao et al., 2017
KAZ37	SAMC061671	PRJCA001252	Ovis aries	Kazakh sheep	-	YILI Kazak Autonomous Prefecture, Xinjiang	-	Illumina Ovine SNP50K (54,241 SNPs) BeadChip	50K chip		Zhao et al., 2017
KAZ38	SAMC061672	PRJCA001252	Ovis aries	Kazakh sheep	-	YILI Kazak Autonomous Prefecture, Xinjiang	-	Illumina Ovine SNP50K (54,241 SNPs) BeadChip	50K chip		Zhao et al., 2017
KAZ39	SAMC061673	PRJCA001252	Ovis aries	Kazakh sheep	-	YILI Kazak Autonomous Prefecture, Xinjiang	-	Illumina Ovine SNP50K (54,241 SNPs) BeadChip	50K chip		Zhao et al., 2017
KAZ40	SAMC061674	PRJCA001252	Ovis aries	Kazakh sheep	-	YILI Kazak Autonomous Prefecture, Xinjiang	-	Illumina Ovine SNP50K (54,241 SNPs) BeadChip	50K chip		Zhao et al., 2017
KAZ43	SAMC061675	PRJCA001252	Ovis aries	Kazakh sheep	-	YILI Kazak Autonomous Prefecture, Xinjiang	-	Illumina Ovine SNP50K (54,241 SNPs) BeadChip	50K chip		Zhao et al., 2017
KAZ44	SAMC061676	PRJCA001252	Ovis aries	Kazakh sheep	-	YILI Kazak Autonomous Prefecture, Xinjiang	-	Illumina Ovine SNP50K (54,241 SNPs) BeadChip	50K chip		Zhao et al., 2017
KAZ48	SAMC061677	PRJCA001252	Ovis aries	Kazakh sheep	-	YILI Kazak Autonomous Prefecture, Xinjiang	-	Illumina Ovine SNP50K (54,241 SNPs) BeadChip	50K chip		Zhao et al., 2017
KAZ5	SAMC061678	PRJCA001252	Ovis aries	Kazakh sheep	-	YILI Kazak Autonomous Prefecture, Xinjiang	-	Illumina Ovine SNP50K (54,241 SNPs) BeadChip	50K chip		Zhao et al., 2017
KAZ50	SAMC061679	PRJCA001252	Ovis aries	Kazakh sheep	-	YILI Kazak Autonomous Prefecture, Xinjiang	-	Illumina Ovine SNP50K (54,241 SNPs) BeadChip	50K chip		Zhao et al., 2017
KAZ51	SAMC061680	PRJCA001252	Ovis aries	Kazakh sheep	-	YILI Kazak Autonomous Prefecture, Xinjiang	-	Illumina Ovine SNP50K (54,241 SNPs) BeadChip	50K chip		Zhao et al., 2017
KAZ52	SAMC061681	PRJCA001252	Ovis aries	Kazakh sheep	-	YILI Kazak Autonomous Prefecture, Xinjiang	-	Illumina Ovine SNP50K (54,241 SNPs) BeadChip	50K chip		Zhao et al., 2017
KAZ53	SAMC061682	PRJCA001252	Ovis aries	Kazakh sheep	-	YILI Kazak Autonomous Prefecture, Xinjiang	-	Illumina Ovine SNP50K (54,241 SNPs) BeadChip	50K chip		Zhao et al., 2017
KAZ54	SAMC061683	PRJCA001252	Ovis aries	Kazakh sheep	-	YILI Kazak Autonomous Prefecture, Xinjiang	-	Illumina Ovine SNP50K (54,241 SNPs) BeadChip	50K chip		Zhao et al., 2017
KAZ55	SAMC061684	PRJCA001252	Ovis aries	Kazakh sheep	-	YILI Kazak Autonomous Prefecture, Xinjiang	-	Illumina Ovine SNP50K (54,241 SNPs) BeadChip	50K chip		Zhao et al., 2017
KAZ56	SAMC061685	PRJCA001252	Ovis aries	Kazakh sheep	-	YILI Kazak Autonomous Prefecture, Xinjiang	-	Illumina Ovine SNP50K (54,241 SNPs) BeadChip	50K chip		Zhao et al., 2017
KAZ57	SAMC061686	PRJCA001252	Ovis aries	Kazakh sheep	-	YILI Kazak Autonomous Prefecture, Xinjiang	-	Illumina Ovine SNP50K (54,241 SNPs) BeadChip	50K chip		Zhao et al., 2017
KAZ59	SAMC061687	PRJCA001252	Ovis aries	Kazakh sheep	-	YILI Kazak Autonomous Prefecture, Xinjiang	-	Illumina Ovine SNP50K (54,241 SNPs) BeadChip	50K chip		Zhao et al., 2017
KAZ6	SAMC061688	PRJCA001252	Ovis aries	Kazakh sheep	-	YILI Kazak Autonomous Prefecture, Xinjiang	-	Illumina Ovine SNP50K (54,241 SNPs) BeadChip	50K chip		Zhao et al., 2017
KAZ60	SAMC061689	PRJCA001252	Ovis aries	Kazakh sheep	-	YILI Kazak Autonomous Prefecture, Xinjiang	-	Illumina Ovine SNP50K (54,241 SNPs) BeadChip	50K chip		Zhao et al., 2017
KAZ61	SAMC061690	PRJCA001252	Ovis aries	Kazakh sheep	-	YILI Kazak Autonomous Prefecture, Xinjiang	-	Illumina Ovine SNP50K (54,241 SNPs) BeadChip	50K chip		Zhao et al., 2017
KAZ62	SAMC061691	PRJCA001252	Ovis aries	Kazakh sheep	-	YILI Kazak Autonomous Prefecture, Xinjiang	-	Illumina Ovine SNP50K (54,241 SNPs) BeadChip	50K chip		Zhao et al., 2017
KAZ63	SAMC061692	PRJCA001252	Ovis aries	Kazakh sheep	-	YILI Kazak Autonomous Prefecture, Xinjiang	-	Illumina Ovine SNP50K (54,241 SNPs) BeadChip	50K chip		Zhao et al., 2017
KAZ64	SAMC061693	PRJCA001252	Ovis aries	Kazakh sheep	-	YILI Kazak Autonomous Prefecture, Xinjiang	-	Illumina Ovine SNP50K (54,241 SNPs) BeadChip	50K chip		Zhao et al., 2017
KAZ65	SAMC061694	PRJCA001252	Ovis aries	Kazakh sheep	-	YILI Kazak Autonomous Prefecture, Xinjiang	-	Illumina Ovine SNP50K (54,241 SNPs) BeadChip	50K chip		Zhao et al., 2017
KAZ66	SAMC061695	PRJCA001252	Ovis aries	Kazakh sheep	-	YILI Kazak Autonomous Prefecture, Xinjiang	-	Illumina Ovine SNP50K (54,241 SNPs) BeadChip	50K chip		Zhao et al., 2017
KAZ67	SAMC061696	PRJCA001252	Ovis aries	Kazakh sheep	-	YILI Kazak Autonomous Prefecture, Xinjiang	-	Illumina Ovine SNP50K (54,241 SNPs) BeadChip	50K chip		Zhao et al., 2017
KAZ68	SAMC061697	PRJCA001252	Ovis aries	Kazakh sheep	-	YILI Kazak Autonomous Prefecture, Xinjiang	-	Illumina Ovine SNP50K (54,241 SNPs) BeadChip	50K chip		Zhao et al., 2017
KAZ69	SAMC061698	PRJCA001252	Ovis aries	Kazakh sheep	-	YILI Kazak Autonomous Prefecture, Xinjiang	-	Illumina Ovine SNP50K (54,241 SNPs) BeadChip	50K chip		Zhao et al., 2017
KAZ7	SAMC061699	PRJCA001252	Ovis aries	Kazakh sheep	-	YILI Kazak Autonomous Prefecture, Xinjiang	-	Illumina Ovine SNP50K (54,241 SNPs) BeadChip	50K chip		Zhao et al., 2017
KAZ70	SAMC061700	PRJCA001252	Ovis aries	Kazakh sheep	-	YILI Kazak Autonomous Prefecture, Xinjiang	-	Illumina Ovine SNP50K (54,241 SNPs) BeadChip	50K chip		Zhao et al., 2017
KAZ71	SAMC061701	PRJCA001252	Ovis aries	Kazakh sheep	-	YILI Kazak Autonomous Prefecture, Xinjiang	-	Illumina Ovine SNP50K (54,241 SNPs) BeadChip	50K chip		Zhao et al., 2017
KAZ8	SAMC061702	PRJCA001252	Ovis aries	Kazakh sheep	-	YILI Kazak Autonomous Prefecture, Xinjiang	-	Illumina Ovine SNP50K (54,241 SNPs) BeadChip	50K chip		Zhao et al., 2017
KAZ9	SAMC061703	PRJCA001252	Ovis aries	Kazakh sheep	-	YILI Kazak Autonomous Prefecture, Xinjiang	-	Illumina Ovine SNP50K (54,241 SNPs) BeadChip	50K chip		Zhao et al., 2017
QBB1	SAMC061704	PRJCA001252	Ovis aries	Tibetan sheep	-	Qilian County, Qinghai	-	Illumina Ovine SNP50K (54,241 SNPs) BeadChip	50K chip		Hu et al., 2019
QBB10	SAMC061705	PRJCA001252	Ovis aries	Tibetan sheep	-	Qilian County, Qinghai	-	Illumina Ovine SNP50K (54,241 SNPs) BeadChip	50K chip		Hu et al., 2019
QBB11	SAMC061706	PRJCA001252	Ovis aries	Tibetan sheep	-	Qilian County, Qinghai	-	Illumina Ovine SNP50K (54,241 SNPs) BeadChip	50K chip		Hu et al., 2019
QBB16	SAMC061707	PRJCA001252	Ovis aries	Tibetan sheep	-	Qilian County, Qinghai	-	Illumina Ovine SNP50K (54,241 SNPs) BeadChip	50K chip		Hu et al., 2019
QBB17	SAMC061708	PRJCA001252	Ovis aries	Tibetan sheep	-	Qilian County, Qinghai	-	Illumina Ovine SNP50K (54,241 SNPs) BeadChip	50K chip		Hu et al., 2019
QBB18	SAMC061709	PRJCA001252	Ovis aries	Tibetan sheep	-	Qilian County, Qinghai	-	Illumina Ovine SNP50K (54,241 SNPs) BeadChip	50K chip		Hu et al., 2019
QBB19	SAMC061710	PRJCA001252	Ovis aries	Tibetan sheep	-	Qilian County, Qinghai	-	Illumina Ovine SNP50K (54,241 SNPs) BeadChip	50K chip		Hu et al., 2019
QBB2	SAMC061711	PRJCA001252	Ovis aries	Tibetan sheep	-	Qilian County, Qinghai	-	Illumina Ovine SNP50K (54,241 SNPs) BeadChip	50K chip		Hu et al., 2019
QBB20	SAMC061712	PRJCA001252	Ovis aries	Tibetan sheep	-	Qilian County, Qinghai	-	Illumina Ovine SNP50K (54,241 SNPs) BeadChip	50K chip		Hu et al., 2019
QBB21	SAMC061713	PRJCA001252	Ovis aries	Tibetan sheep	-	Qilian County, Qinghai	-	Illumina Ovine SNP50K (54,241 SNPs) BeadChip	50K chip		Hu et al., 2019
QBB22	SAMC061714	PRJCA001252	Ovis aries	Tibetan sheep	-	Qilian County, Qinghai	-	Illumina Ovine SNP50K (54,241 SNPs) BeadChip	50K chip		Hu et al., 2019
QBB23	SAMC061715	PRJCA001252	Ovis aries	Tibetan sheep	-	Qilian County, Qinghai	-	Illumina Ovine SNP50K (54,241 SNPs) BeadChip	50K chip		Hu et al., 2019
QBB24	SAMC061716	PRJCA001252	Ovis aries	Tibetan sheep	-	Qilian County, Qinghai	-	Illumina Ovine SNP50K (54,241 SNPs) BeadChip	50K chip		Hu et al., 2019
QBB25	SAMC061717	PRJCA001252	Ovis aries	Tibetan sheep	-	Qilian County, Qinghai	-	Illumina Ovine SNP50K (54,241 SNPs) BeadChip	50K chip		Hu et al., 2019
QBB3	SAMC061718	PRJCA001252	Ovis aries	Tibetan sheep	-	Qilian County, Qinghai	-	Illumina Ovine SNP50K (54,241 SNPs) BeadChip	50K chip		Hu et al., 2019
QBB4	SAMC061719	PRJCA001252	Ovis aries	Tibetan sheep	-	Qilian County, Qinghai	-	Illumina Ovine SNP50K (54,241 SNPs) BeadChip	50K chip		Hu et al., 2019
QBB5	SAMC061720	PRJCA001252	Ovis aries	Tibetan sheep	-	Qilian County, Qinghai	-	Illumina Ovine SNP50K (54,241 SNPs) BeadChip	50K chip		Hu et al., 2019
QBB6	SAMC061721	PRJCA001252	Ovis aries	Tibetan sheep	-	Qilian County, Qinghai	-	Illumina Ovine SNP50K (54,241 SNPs) BeadChip	50K chip		Hu et al., 2019
QBB7	SAMC061722	PRJCA001252	Ovis aries	Tibetan sheep	-	Qilian County, Qinghai	-	Illumina Ovine SNP50K (54,241 SNPs) BeadChip	50K chip		Hu et al., 2019
QBB9	SAMC061723	PRJCA001252	Ovis aries	Tibetan sheep	-	Qilian County, Qinghai	-	Illumina Ovine SNP50K (54,241 SNPs) BeadChip	50K chip		Hu et al., 2019
QGL32	SAMC061724	PRJCA001252	Ovis aries	Tibetan sheep	male	Maqin county, Qinghai	-	Illumina Ovine SNP50K (54,241 SNPs) BeadChip	50K chip		Hu et al., 2019
QGL35	SAMC061725	PRJCA001252	Ovis aries	Tibetan sheep	male	Maqin county, Qinghai	-	Illumina Ovine SNP50K (54,241 SNPs) BeadChip	50K chip		Hu et al., 2019
QGL36	SAMC061726	PRJCA001252	Ovis aries	Tibetan sheep	male	Maqin county, Qinghai	-	Illumina Ovine SNP50K (54,241 SNPs) BeadChip	50K chip		Hu et al., 2019
QGL38	SAMC061727	PRJCA001252	Ovis aries	Tibetan sheep	male	Maqin county, Qinghai	-	Illumina Ovine SNP50K (54,241 SNPs) BeadChip	50K chip		Hu et al., 2019
QGL39	SAMC061728	PRJCA001252	Ovis aries	Tibetan sheep	male	Maqin county, Qinghai	-	Illumina Ovine SNP50K (54,241 SNPs) BeadChip	50K chip		Hu et al., 2019
QGL41	SAMC061729	PRJCA001252	Ovis aries	Tibetan sheep	male	Maqin county, Qinghai	-	Illumina Ovine SNP50K (54,241 SNPs) BeadChip	50K chip		Hu et al., 2019
QGL42	SAMC061730	PRJCA001252	Ovis aries	Tibetan sheep	male	Maqin county, Qinghai	-	Illumina Ovine SNP50K (54,241 SNPs) BeadChip	50K chip		Hu et al., 2019
QGL43	SAMC061731	PRJCA001252	Ovis aries	Tibetan sheep	male	Maqin county, Qinghai	-	Illumina Ovine SNP50K (54,241 SNPs) BeadChip	50K chip		Hu et al., 2019
QGL44	SAMC061732	PRJCA001252	Ovis aries	Tibetan sheep	male	Maqin county, Qinghai	-	Illumina Ovine SNP50K (54,241 SNPs) BeadChip	50K chip		Hu et al., 2019
QGL45	SAMC061733	PRJCA001252	Ovis aries	Tibetan sheep	male	Maqin county, Qinghai	-	Illumina Ovine SNP50K (54,241 SNPs) BeadChip	50K chip		Hu et al., 2019
QGL46	SAMC061734	PRJCA001252	Ovis aries	Tibetan sheep	female	Maqin county, Qinghai	-	Illumina Ovine SNP50K (54,241 SNPs) BeadChip	50K chip		Hu et al., 2019
QGL47	SAMC061735	PRJCA001252	Ovis aries	Tibetan sheep	female	Maqin county, Qinghai	-	Illumina Ovine SNP50K (54,241 SNPs) BeadChip	50K chip		Hu et al., 2019
QGL48	SAMC061736	PRJCA001252	Ovis aries	Tibetan sheep	female	Maqin county, Qinghai	-	Illumina Ovine SNP50K (54,241 SNPs) BeadChip	50K chip		Hu et al., 2019
QGL49	SAMC061737	PRJCA001252	Ovis aries	Tibetan sheep	female	Maqin county, Qinghai	-	Illumina Ovine SNP50K (54,241 SNPs) BeadChip	50K chip		Hu et al., 2019
QGL50	SAMC061738	PRJCA001252	Ovis aries	Tibetan sheep	female	Maqin county, Qinghai	-	Illumina Ovine SNP50K (54,241 SNPs) BeadChip	50K chip		Hu et al., 2019
QGL53	SAMC061739	PRJCA001252	Ovis aries	Tibetan sheep	female	Maqin county, Qinghai	-	Illumina Ovine SNP50K (54,241 SNPs) BeadChip	50K chip		Hu et al., 2019
QGL54	SAMC061740	PRJCA001252	Ovis aries	Tibetan sheep	female	Maqin county, Qinghai	-	Illumina Ovine SNP50K (54,241 SNPs) BeadChip	50K chip		Hu et al., 2019
QGL55	SAMC061741	PRJCA001252	Ovis aries	Tibetan sheep	female	Maqin county, Qinghai	-	Illumina Ovine SNP50K (54,241 SNPs) BeadChip	50K chip		Hu et al., 2019
QGL56	SAMC061742	PRJCA001252	Ovis aries	Tibetan sheep	female	Maqin county, Qinghai	-	Illumina Ovine SNP50K (54,241 SNPs) BeadChip	50K chip		Hu et al., 2019
QGL58	SAMC061743	PRJCA001252	Ovis aries	Tibetan sheep	female	Maqin county, Qinghai	-	Illumina Ovine SNP50K (54,241 SNPs) BeadChip	50K chip		Hu et al., 2019
QNG100	SAMC061744	PRJCA001252	Ovis aries	Tibetan sheep	-	Gonghe County, Qinghai	-	Illumina Ovine SNP50K (54,241 SNPs) BeadChip	50K chip		Hu et al., 2019
QNG102	SAMC061745	PRJCA001252	Ovis aries	Tibetan sheep	-	Gonghe County, Qinghai	-	Illumina Ovine SNP50K (54,241 SNPs) BeadChip	50K chip		Hu et al., 2019
QNG106	SAMC061746	PRJCA001252	Ovis aries	Tibetan sheep	-	Gonghe County, Qinghai	-	Illumina Ovine SNP50K (54,241 SNPs) BeadChip	50K chip		Hu et al., 2019
QNG107	SAMC061747	PRJCA001252	Ovis aries	Tibetan sheep	-	Gonghe County, Qinghai	-	Illumina Ovine SNP50K (54,241 SNPs) BeadChip	50K chip		Hu et al., 2019
QNG108	SAMC061748	PRJCA001252	Ovis aries	Tibetan sheep	-	Gonghe County, Qinghai	-	Illumina Ovine SNP50K (54,241 SNPs) BeadChip	50K chip		Hu et al., 2019
QNG110	SAMC061749	PRJCA001252	Ovis aries	Tibetan sheep	-	Gonghe County, Qinghai	-	Illumina Ovine SNP50K (54,241 SNPs) BeadChip	50K chip		Hu et al., 2019
QNG111	SAMC061750	PRJCA001252	Ovis aries	Tibetan sheep	-	Gonghe County, Qinghai	-	Illumina Ovine SNP50K (54,241 SNPs) BeadChip	50K chip		Hu et al., 2019
QNG112	SAMC061751	PRJCA001252	Ovis aries	Tibetan sheep	-	Gonghe County, Qinghai	-	Illumina Ovine SNP50K (54,241 SNPs) BeadChip	50K chip		Hu et al., 2019
QNG113	SAMC061752	PRJCA001252	Ovis aries	Tibetan sheep	-	Gonghe County, Qinghai	-	Illumina Ovine SNP50K (54,241 SNPs) BeadChip	50K chip		Hu et al., 2019
QNG114	SAMC061753	PRJCA001252	Ovis aries	Tibetan sheep	-	Gonghe County, Qinghai	-	Illumina Ovine SNP50K (54,241 SNPs) BeadChip	50K chip		Hu et al., 2019
QNG115	SAMC061754	PRJCA001252	Ovis aries	Tibetan sheep	-	Gonghe County, Qinghai	-	Illumina Ovine SNP50K (54,241 SNPs) BeadChip	50K chip		Hu et al., 2019
QNG91	SAMC061755	PRJCA001252	Ovis aries	Tibetan sheep	-	Gonghe County, Qinghai	-	Illumina Ovine SNP50K (54,241 SNPs) BeadChip	50K chip		Hu et al., 2019
QNG92	SAMC061756	PRJCA001252	Ovis aries	Tibetan sheep	-	Gonghe County, Qinghai	-	Illumina Ovine SNP50K (54,241 SNPs) BeadChip	50K chip		Hu et al., 2019
QNG93	SAMC061757	PRJCA001252	Ovis aries	Tibetan sheep	-	Gonghe County, Qinghai	-	Illumina Ovine SNP50K (54,241 SNPs) BeadChip	50K chip		Hu et al., 2019
QNG94	SAMC061758	PRJCA001252	Ovis aries	Tibetan sheep	-	Gonghe County, Qinghai	-	Illumina Ovine SNP50K (54,241 SNPs) BeadChip	50K chip		Hu et al., 2019
QNG95	SAMC061759	PRJCA001252	Ovis aries	Tibetan sheep	-	Gonghe County, Qinghai	-	Illumina Ovine SNP50K (54,241 SNPs) BeadChip	50K chip		Hu et al., 2019
QNG96	SAMC061760	PRJCA001252	Ovis aries	Tibetan sheep	-	Gonghe County, Qinghai	-	Illumina Ovine SNP50K (54,241 SNPs) BeadChip	50K chip		Hu et al., 2019
QNG97	SAMC061761	PRJCA001252	Ovis aries	Tibetan sheep	-	Gonghe County, Qinghai	-	Illumina Ovine SNP50K (54,241 SNPs) BeadChip	50K chip		Hu et al., 2019
QNG98	SAMC061762	PRJCA001252	Ovis aries	Tibetan sheep	-	Gonghe County, Qinghai	-	Illumina Ovine SNP50K (54,241 SNPs) BeadChip	50K chip		Hu et al., 2019
QNG99	SAMC061763	PRJCA001252	Ovis aries	Tibetan sheep	-	Gonghe County, Qinghai	-	Illumina Ovine SNP50K (54,241 SNPs) BeadChip	50K chip		Hu et al., 2019
QNH165	SAMC061764	PRJCA001252	Ovis aries	Tibetan sheep	female	Mongolian Autonomous County of Henan, Qinghai	-	Illumina Ovine SNP50K (54,241 SNPs) BeadChip	50K chip		Hu et al., 2019
QNH166	SAMC061765	PRJCA001252	Ovis aries	Tibetan sheep	female	Mongolian Autonomous County of Henan, Qinghai	-	Illumina Ovine SNP50K (54,241 SNPs) BeadChip	50K chip		Hu et al., 2019
QNH167	SAMC061766	PRJCA001252	Ovis aries	Tibetan sheep	female	Mongolian Autonomous County of Henan, Qinghai	-	Illumina Ovine SNP50K (54,241 SNPs) BeadChip	50K chip		Hu et al., 2019
QNH168	SAMC061767	PRJCA001252	Ovis aries	Tibetan sheep	female	Mongolian Autonomous County of Henan, Qinghai	-	Illumina Ovine SNP50K (54,241 SNPs) BeadChip	50K chip		Hu et al., 2019
QNH169	SAMC061768	PRJCA001252	Ovis aries	Tibetan sheep	female	Mongolian Autonomous County of Henan, Qinghai	-	Illumina Ovine SNP50K (54,241 SNPs) BeadChip	50K chip		Hu et al., 2019
QNH172	SAMC061769	PRJCA001252	Ovis aries	Tibetan sheep	female	Mongolian Autonomous County of Henan, Qinghai	-	Illumina Ovine SNP50K (54,241 SNPs) BeadChip	50K chip		Hu et al., 2019
QNH173	SAMC061770	PRJCA001252	Ovis aries	Tibetan sheep	female	Mongolian Autonomous County of Henan, Qinghai	-	Illumina Ovine SNP50K (54,241 SNPs) BeadChip	50K chip		Hu et al., 2019
QNH174	SAMC061771	PRJCA001252	Ovis aries	Tibetan sheep	female	Mongolian Autonomous County of Henan, Qinghai	-	Illumina Ovine SNP50K (54,241 SNPs) BeadChip	50K chip		Hu et al., 2019
QNH175	SAMC061772	PRJCA001252	Ovis aries	Tibetan sheep	female	Mongolian Autonomous County of Henan, Qinghai	-	Illumina Ovine SNP50K (54,241 SNPs) BeadChip	50K chip		Hu et al., 2019
QNH176	SAMC061773	PRJCA001252	Ovis aries	Tibetan sheep	female	Mongolian Autonomous County of Henan, Qinghai	-	Illumina Ovine SNP50K (54,241 SNPs) BeadChip	50K chip		Hu et al., 2019
QNH182	SAMC061774	PRJCA001252	Ovis aries	Tibetan sheep	male	Mongolian Autonomous County of Henan, Qinghai	-	Illumina Ovine SNP50K (54,241 SNPs) BeadChip	50K chip		Hu et al., 2019
QNH183	SAMC061775	PRJCA001252	Ovis aries	Tibetan sheep	male	Mongolian Autonomous County of Henan, Qinghai	-	Illumina Ovine SNP50K (54,241 SNPs) BeadChip	50K chip		Hu et al., 2019
QNH184	SAMC061776	PRJCA001252	Ovis aries	Tibetan sheep	male	Mongolian Autonomous County of Henan, Qinghai	-	Illumina Ovine SNP50K (54,241 SNPs) BeadChip	50K chip		Hu et al., 2019
QNH185	SAMC061777	PRJCA001252	Ovis aries	Tibetan sheep	male	Mongolian Autonomous County of Henan, Qinghai	-	Illumina Ovine SNP50K (54,241 SNPs) BeadChip	50K chip		Hu et al., 2019
QNH186	SAMC061778	PRJCA001252	Ovis aries	Tibetan sheep	male	Mongolian Autonomous County of Henan, Qinghai	-	Illumina Ovine SNP50K (54,241 SNPs) BeadChip	50K chip		Hu et al., 2019
QNH187	SAMC061779	PRJCA001252	Ovis aries	Tibetan sheep	male	Mongolian Autonomous County of Henan, Qinghai	-	Illumina Ovine SNP50K (54,241 SNPs) BeadChip	50K chip		Hu et al., 2019
QNH188	SAMC061780	PRJCA001252	Ovis aries	Tibetan sheep	male	Mongolian Autonomous County of Henan, Qinghai	-	Illumina Ovine SNP50K (54,241 SNPs) BeadChip	50K chip		Hu et al., 2019
QNH189	SAMC061781	PRJCA001252	Ovis aries	Tibetan sheep	male	Mongolian Autonomous County of Henan, Qinghai	-	Illumina Ovine SNP50K (54,241 SNPs) BeadChip	50K chip		Hu et al., 2019
QNH190	SAMC061782	PRJCA001252	Ovis aries	Tibetan sheep	male	Mongolian Autonomous County of Henan, Qinghai	-	Illumina Ovine SNP50K (54,241 SNPs) BeadChip	50K chip		Hu et al., 2019
QNH192	SAMC061783	PRJCA001252	Ovis aries	Tibetan sheep	male	Mongolian Autonomous County of Henan, Qinghai	-	Illumina Ovine SNP50K (54,241 SNPs) BeadChip	50K chip		Hu et al., 2019
QNX122	SAMC061784	PRJCA001252	Ovis aries	Tibetan sheep	female	Xinghai?County, Qinghai	-	Illumina Ovine SNP50K (54,241 SNPs) BeadChip	50K chip		Hu et al., 2019
QNX123	SAMC061785	PRJCA001252	Ovis aries	Tibetan sheep	female	Xinghai?County, Qinghai	-	Illumina Ovine SNP50K (54,241 SNPs) BeadChip	50K chip		Hu et al., 2019
QNX124	SAMC061786	PRJCA001252	Ovis aries	Tibetan sheep	female	Xinghai?County, Qinghai	-	Illumina Ovine SNP50K (54,241 SNPs) BeadChip	50K chip		Hu et al., 2019
QNX125	SAMC061787	PRJCA001252	Ovis aries	Tibetan sheep	female	Xinghai?County, Qinghai	-	Illumina Ovine SNP50K (54,241 SNPs) BeadChip	50K chip		Hu et al., 2019
QNX126	SAMC061788	PRJCA001252	Ovis aries	Tibetan sheep	female	Xinghai?County, Qinghai	-	Illumina Ovine SNP50K (54,241 SNPs) BeadChip	50K chip		Hu et al., 2019
QNX127	SAMC061789	PRJCA001252	Ovis aries	Tibetan sheep	female	Xinghai?County, Qinghai	-	Illumina Ovine SNP50K (54,241 SNPs) BeadChip	50K chip		Hu et al., 2019
QNX128	SAMC061790	PRJCA001252	Ovis aries	Tibetan sheep	female	Xinghai?County, Qinghai	-	Illumina Ovine SNP50K (54,241 SNPs) BeadChip	50K chip		Hu et al., 2019
QNX129	SAMC061791	PRJCA001252	Ovis aries	Tibetan sheep	female	Xinghai?County, Qinghai	-	Illumina Ovine SNP50K (54,241 SNPs) BeadChip	50K chip		Hu et al., 2019
QNX130	SAMC061792	PRJCA001252	Ovis aries	Tibetan sheep	male	Xinghai?County, Qinghai	-	Illumina Ovine SNP50K (54,241 SNPs) BeadChip	50K chip		Hu et al., 2019
QNX131	SAMC061793	PRJCA001252	Ovis aries	Tibetan sheep	male	Xinghai?County, Qinghai	-	Illumina Ovine SNP50K (54,241 SNPs) BeadChip	50K chip		Hu et al., 2019
QNX132	SAMC061794	PRJCA001252	Ovis aries	Tibetan sheep	male	Xinghai?County, Qinghai	-	Illumina Ovine SNP50K (54,241 SNPs) BeadChip	50K chip		Hu et al., 2019
QNX133	SAMC061795	PRJCA001252	Ovis aries	Tibetan sheep	male	Xinghai?County, Qinghai	-	Illumina Ovine SNP50K (54,241 SNPs) BeadChip	50K chip		Hu et al., 2019
QNX135	SAMC061796	PRJCA001252	Ovis aries	Tibetan sheep	male	Xinghai?County, Qinghai	-	Illumina Ovine SNP50K (54,241 SNPs) BeadChip	50K chip		Hu et al., 2019
QNX136	SAMC061797	PRJCA001252	Ovis aries	Tibetan sheep	male	Xinghai?County, Qinghai	-	Illumina Ovine SNP50K (54,241 SNPs) BeadChip	50K chip		Hu et al., 2019
QNX137	SAMC061798	PRJCA001252	Ovis aries	Tibetan sheep	male	Xinghai?County, Qinghai	-	Illumina Ovine SNP50K (54,241 SNPs) BeadChip	50K chip		Hu et al., 2019
QNX139	SAMC061799	PRJCA001252	Ovis aries	Tibetan sheep	male	Xinghai?County, Qinghai	-	Illumina Ovine SNP50K (54,241 SNPs) BeadChip	50K chip		Hu et al., 2019
QNX140	SAMC061800	PRJCA001252	Ovis aries	Tibetan sheep	male	Xinghai?County, Qinghai	-	Illumina Ovine SNP50K (54,241 SNPs) BeadChip	50K chip		Hu et al., 2019
QNX142	SAMC061801	PRJCA001252	Ovis aries	Tibetan sheep	male	Xinghai?County, Qinghai	-	Illumina Ovine SNP50K (54,241 SNPs) BeadChip	50K chip		Hu et al., 2019
QNX143	SAMC061802	PRJCA001252	Ovis aries	Tibetan sheep	male	Xinghai?County, Qinghai	-	Illumina Ovine SNP50K (54,241 SNPs) BeadChip	50K chip		Hu et al., 2019
QNX144	SAMC061803	PRJCA001252	Ovis aries	Tibetan sheep	male	Xinghai?County, Qinghai	-	Illumina Ovine SNP50K (54,241 SNPs) BeadChip	50K chip		Hu et al., 2019
QTJ10	SAMC061804	PRJCA001252	Ovis aries	Tibetan sheep	male	Tianjun County, Qinghai	-	Illumina Ovine SNP50K (54,241 SNPs) BeadChip	50K chip		Hu et al., 2019
QTJ11	SAMC061805	PRJCA001252	Ovis aries	Tibetan sheep	male	Tianjun County, Qinghai	-	Illumina Ovine SNP50K (54,241 SNPs) BeadChip	50K chip		Hu et al., 2019
QTJ13	SAMC061806	PRJCA001252	Ovis aries	Tibetan sheep	male	Tianjun County, Qinghai	-	Illumina Ovine SNP50K (54,241 SNPs) BeadChip	50K chip		Hu et al., 2019
QTJ14	SAMC061807	PRJCA001252	Ovis aries	Tibetan sheep	male	Tianjun County, Qinghai	-	Illumina Ovine SNP50K (54,241 SNPs) BeadChip	50K chip		Hu et al., 2019
QTJ15	SAMC061808	PRJCA001252	Ovis aries	Tibetan sheep	male	Tianjun County, Qinghai	-	Illumina Ovine SNP50K (54,241 SNPs) BeadChip	50K chip		Hu et al., 2019
QTJ16	SAMC061809	PRJCA001252	Ovis aries	Tibetan sheep	female	Tianjun County, Qinghai	-	Illumina Ovine SNP50K (54,241 SNPs) BeadChip	50K chip		Hu et al., 2019
QTJ17	SAMC061810	PRJCA001252	Ovis aries	Tibetan sheep	female	Tianjun County, Qinghai	-	Illumina Ovine SNP50K (54,241 SNPs) BeadChip	50K chip		Hu et al., 2019
QTJ18	SAMC061811	PRJCA001252	Ovis aries	Tibetan sheep	female	Tianjun County, Qinghai	-	Illumina Ovine SNP50K (54,241 SNPs) BeadChip	50K chip		Hu et al., 2019
QTJ19	SAMC061812	PRJCA001252	Ovis aries	Tibetan sheep	female	Tianjun County, Qinghai	-	Illumina Ovine SNP50K (54,241 SNPs) BeadChip	50K chip		Hu et al., 2019
QTJ25	SAMC061813	PRJCA001252	Ovis aries	Tibetan sheep	female	Tianjun County, Qinghai	-	Illumina Ovine SNP50K (54,241 SNPs) BeadChip	50K chip		Hu et al., 2019
QTJ26	SAMC061814	PRJCA001252	Ovis aries	Tibetan sheep	female	Tianjun County, Qinghai	-	Illumina Ovine SNP50K (54,241 SNPs) BeadChip	50K chip		Hu et al., 2019
QTJ27	SAMC061815	PRJCA001252	Ovis aries	Tibetan sheep	female	Tianjun County, Qinghai	-	Illumina Ovine SNP50K (54,241 SNPs) BeadChip	50K chip		Hu et al., 2019
QTJ28	SAMC061816	PRJCA001252	Ovis aries	Tibetan sheep	female	Tianjun County, Qinghai	-	Illumina Ovine SNP50K (54,241 SNPs) BeadChip	50K chip		Hu et al., 2019
QTJ29	SAMC061817	PRJCA001252	Ovis aries	Tibetan sheep	female	Tianjun County, Qinghai	-	Illumina Ovine SNP50K (54,241 SNPs) BeadChip	50K chip		Hu et al., 2019
QTJ3	SAMC061818	PRJCA001252	Ovis aries	Tibetan sheep	female	Tianjun County, Qinghai	-	Illumina Ovine SNP50K (54,241 SNPs) BeadChip	50K chip		Hu et al., 2019
QTJ30	SAMC061819	PRJCA001252	Ovis aries	Tibetan sheep	female	Tianjun County, Qinghai	-	Illumina Ovine SNP50K (54,241 SNPs) BeadChip	50K chip		Hu et al., 2019
QTJ4	SAMC061820	PRJCA001252	Ovis aries	Tibetan sheep	female	Tianjun County, Qinghai	-	Illumina Ovine SNP50K (54,241 SNPs) BeadChip	50K chip		Hu et al., 2019
QTJ5	SAMC061821	PRJCA001252	Ovis aries	Tibetan sheep	female	Tianjun County, Qinghai	-	Illumina Ovine SNP50K (54,241 SNPs) BeadChip	50K chip		Hu et al., 2019
QTJ6	SAMC061822	PRJCA001252	Ovis aries	Tibetan sheep	female	Tianjun County, Qinghai	-	Illumina Ovine SNP50K (54,241 SNPs) BeadChip	50K chip		Hu et al., 2019
QTJ7	SAMC061823	PRJCA001252	Ovis aries	Tibetan sheep	female	Tianjun County, Qinghai	-	Illumina Ovine SNP50K (54,241 SNPs) BeadChip	50K chip		Hu et al., 2019
QXD61	SAMC061824	PRJCA001252	Ovis aries	Tibetan sheep	female	Dulan County,Qinghai	-	Illumina Ovine SNP50K (54,241 SNPs) BeadChip	50K chip		Hu et al., 2019
QXD62	SAMC061825	PRJCA001252	Ovis aries	Tibetan sheep	female	Dulan County,Qinghai	-	Illumina Ovine SNP50K (54,241 SNPs) BeadChip	50K chip		Hu et al., 2019
QXD63	SAMC061826	PRJCA001252	Ovis aries	Tibetan sheep	female	Dulan County,Qinghai	-	Illumina Ovine SNP50K (54,241 SNPs) BeadChip	50K chip		Hu et al., 2019
QXD64	SAMC061827	PRJCA001252	Ovis aries	Tibetan sheep	female	Dulan County,Qinghai	-	Illumina Ovine SNP50K (54,241 SNPs) BeadChip	50K chip		Hu et al., 2019
QXD65	SAMC061828	PRJCA001252	Ovis aries	Tibetan sheep	female	Dulan County,Qinghai	-	Illumina Ovine SNP50K (54,241 SNPs) BeadChip	50K chip		Hu et al., 2019
QXD66	SAMC061829	PRJCA001252	Ovis aries	Tibetan sheep	female	Dulan County,Qinghai	-	Illumina Ovine SNP50K (54,241 SNPs) BeadChip	50K chip		Hu et al., 2019
QXD67	SAMC061830	PRJCA001252	Ovis aries	Tibetan sheep	female	Dulan County,Qinghai	-	Illumina Ovine SNP50K (54,241 SNPs) BeadChip	50K chip		Hu et al., 2019
QXD68	SAMC061831	PRJCA001252	Ovis aries	Tibetan sheep	female	Dulan County,Qinghai	-	Illumina Ovine SNP50K (54,241 SNPs) BeadChip	50K chip		Hu et al., 2019
QXD69	SAMC061832	PRJCA001252	Ovis aries	Tibetan sheep	female	Dulan County,Qinghai	-	Illumina Ovine SNP50K (54,241 SNPs) BeadChip	50K chip		Hu et al., 2019
QXD71	SAMC061833	PRJCA001252	Ovis aries	Tibetan sheep	female	Dulan County,Qinghai	-	Illumina Ovine SNP50K (54,241 SNPs) BeadChip	50K chip		Hu et al., 2019
QXD76	SAMC061834	PRJCA001252	Ovis aries	Tibetan sheep	male	Dulan County,Qinghai	-	Illumina Ovine SNP50K (54,241 SNPs) BeadChip	50K chip		Hu et al., 2019
QXD77	SAMC061835	PRJCA001252	Ovis aries	Tibetan sheep	male	Dulan County,Qinghai	-	Illumina Ovine SNP50K (54,241 SNPs) BeadChip	50K chip		Hu et al., 2019
QXD78	SAMC061836	PRJCA001252	Ovis aries	Tibetan sheep	male	Dulan County,Qinghai	-	Illumina Ovine SNP50K (54,241 SNPs) BeadChip	50K chip		Hu et al., 2019
QXD79	SAMC061837	PRJCA001252	Ovis aries	Tibetan sheep	male	Dulan County,Qinghai	-	Illumina Ovine SNP50K (54,241 SNPs) BeadChip	50K chip		Hu et al., 2019
QXD80	SAMC061838	PRJCA001252	Ovis aries	Tibetan sheep	male	Dulan County,Qinghai	-	Illumina Ovine SNP50K (54,241 SNPs) BeadChip	50K chip		Hu et al., 2019
QXD81	SAMC061839	PRJCA001252	Ovis aries	Tibetan sheep	male	Dulan County,Qinghai	-	Illumina Ovine SNP50K (54,241 SNPs) BeadChip	50K chip		Hu et al., 2019
QXD82	SAMC061840	PRJCA001252	Ovis aries	Tibetan sheep	male	Dulan County,Qinghai	-	Illumina Ovine SNP50K (54,241 SNPs) BeadChip	50K chip		Hu et al., 2019
QXD83	SAMC061841	PRJCA001252	Ovis aries	Tibetan sheep	male	Dulan County,Qinghai	-	Illumina Ovine SNP50K (54,241 SNPs) BeadChip	50K chip		Hu et al., 2019
QXD84	SAMC061842	PRJCA001252	Ovis aries	Tibetan sheep	male	Dulan County,Qinghai	-	Illumina Ovine SNP50K (54,241 SNPs) BeadChip	50K chip		Hu et al., 2019
QXD85	SAMC061843	PRJCA001252	Ovis aries	Tibetan sheep	male	Dulan County,Qinghai	-	Illumina Ovine SNP50K (54,241 SNPs) BeadChip	50K chip		Hu et al., 2019
QXG31	SAMC061844	PRJCA001252	Ovis aries	Tibetan sheep	-	Geermu City, Qinghai	-	Illumina Ovine SNP50K (54,241 SNPs) BeadChip	50K chip		Hu et al., 2019
QXG32	SAMC061845	PRJCA001252	Ovis aries	Tibetan sheep	-	Geermu City, Qinghai	-	Illumina Ovine SNP50K (54,241 SNPs) BeadChip	50K chip		Hu et al., 2019
QXG33	SAMC061846	PRJCA001252	Ovis aries	Tibetan sheep	-	Geermu City, Qinghai	-	Illumina Ovine SNP50K (54,241 SNPs) BeadChip	50K chip		Hu et al., 2019
QXG34	SAMC061847	PRJCA001252	Ovis aries	Tibetan sheep	-	Geermu City, Qinghai	-	Illumina Ovine SNP50K (54,241 SNPs) BeadChip	50K chip		Hu et al., 2019
QXG35	SAMC061848	PRJCA001252	Ovis aries	Tibetan sheep	-	Geermu City, Qinghai	-	Illumina Ovine SNP50K (54,241 SNPs) BeadChip	50K chip		Hu et al., 2019
QXG36	SAMC061849	PRJCA001252	Ovis aries	Tibetan sheep	-	Geermu City, Qinghai	-	Illumina Ovine SNP50K (54,241 SNPs) BeadChip	50K chip		Hu et al., 2019
QXG37	SAMC061850	PRJCA001252	Ovis aries	Tibetan sheep	-	Geermu City, Qinghai	-	Illumina Ovine SNP50K (54,241 SNPs) BeadChip	50K chip		Hu et al., 2019
QXG39	SAMC061851	PRJCA001252	Ovis aries	Tibetan sheep	-	Geermu City, Qinghai	-	Illumina Ovine SNP50K (54,241 SNPs) BeadChip	50K chip		Hu et al., 2019
QXG40	SAMC061852	PRJCA001252	Ovis aries	Tibetan sheep	-	Geermu City, Qinghai	-	Illumina Ovine SNP50K (54,241 SNPs) BeadChip	50K chip		Hu et al., 2019
QXG42	SAMC061853	PRJCA001252	Ovis aries	Tibetan sheep	-	Geermu City, Qinghai	-	Illumina Ovine SNP50K (54,241 SNPs) BeadChip	50K chip		Hu et al., 2019
QXG43	SAMC061854	PRJCA001252	Ovis aries	Tibetan sheep	-	Geermu City, Qinghai	-	Illumina Ovine SNP50K (54,241 SNPs) BeadChip	50K chip		Hu et al., 2019
QXG47	SAMC061855	PRJCA001252	Ovis aries	Tibetan sheep	-	Geermu City, Qinghai	-	Illumina Ovine SNP50K (54,241 SNPs) BeadChip	50K chip		Hu et al., 2019
QXG48	SAMC061856	PRJCA001252	Ovis aries	Tibetan sheep	-	Geermu City, Qinghai	-	Illumina Ovine SNP50K (54,241 SNPs) BeadChip	50K chip		Hu et al., 2019
QXG49	SAMC061857	PRJCA001252	Ovis aries	Tibetan sheep	-	Geermu City, Qinghai	-	Illumina Ovine SNP50K (54,241 SNPs) BeadChip	50K chip		Hu et al., 2019
QXG50	SAMC061858	PRJCA001252	Ovis aries	Tibetan sheep	-	Geermu City, Qinghai	-	Illumina Ovine SNP50K (54,241 SNPs) BeadChip	50K chip		Hu et al., 2019
QXG51	SAMC061859	PRJCA001252	Ovis aries	Tibetan sheep	-	Geermu City, Qinghai	-	Illumina Ovine SNP50K (54,241 SNPs) BeadChip	50K chip		Hu et al., 2019
QXG54	SAMC061860	PRJCA001252	Ovis aries	Tibetan sheep	-	Geermu City, Qinghai	-	Illumina Ovine SNP50K (54,241 SNPs) BeadChip	50K chip		Hu et al., 2019
QXG55	SAMC061861	PRJCA001252	Ovis aries	Tibetan sheep	-	Geermu City, Qinghai	-	Illumina Ovine SNP50K (54,241 SNPs) BeadChip	50K chip		Hu et al., 2019
QXG56	SAMC061862	PRJCA001252	Ovis aries	Tibetan sheep	-	Geermu City, Qinghai	-	Illumina Ovine SNP50K (54,241 SNPs) BeadChip	50K chip		Hu et al., 2019
QXG57	SAMC061863	PRJCA001252	Ovis aries	Tibetan sheep	-	Geermu City, Qinghai	-	Illumina Ovine SNP50K (54,241 SNPs) BeadChip	50K chip		Hu et al., 2019
QYS100	SAMC061864	PRJCA001252	Ovis aries	Tibetan sheep	male	Nangqian County, Qinghai	-	Illumina Ovine SNP50K (54,241 SNPs) BeadChip	50K chip		Hu et al., 2019
QYS103	SAMC061865	PRJCA001252	Ovis aries	Tibetan sheep	male	Nangqian County, Qinghai	-	Illumina Ovine SNP50K (54,241 SNPs) BeadChip	50K chip		Hu et al., 2019
QYS104	SAMC061866	PRJCA001252	Ovis aries	Tibetan sheep	male	Nangqian County, Qinghai	-	Illumina Ovine SNP50K (54,241 SNPs) BeadChip	50K chip		Hu et al., 2019
QYS106	SAMC061867	PRJCA001252	Ovis aries	Tibetan sheep	female	Nangqian County, Qinghai	-	Illumina Ovine SNP50K (54,241 SNPs) BeadChip	50K chip		Hu et al., 2019
QYS108	SAMC061868	PRJCA001252	Ovis aries	Tibetan sheep	female	Nangqian County, Qinghai	-	Illumina Ovine SNP50K (54,241 SNPs) BeadChip	50K chip		Hu et al., 2019
QYS110	SAMC061869	PRJCA001252	Ovis aries	Tibetan sheep	female	Nangqian County, Qinghai	-	Illumina Ovine SNP50K (54,241 SNPs) BeadChip	50K chip		Hu et al., 2019
QYS111	SAMC061870	PRJCA001252	Ovis aries	Tibetan sheep	female	Nangqian County, Qinghai	-	Illumina Ovine SNP50K (54,241 SNPs) BeadChip	50K chip		Hu et al., 2019
QYS112	SAMC061871	PRJCA001252	Ovis aries	Tibetan sheep	female	Nangqian County, Qinghai	-	Illumina Ovine SNP50K (54,241 SNPs) BeadChip	50K chip		Hu et al., 2019
QYS114	SAMC061872	PRJCA001252	Ovis aries	Tibetan sheep	female	Nangqian County, Qinghai	-	Illumina Ovine SNP50K (54,241 SNPs) BeadChip	50K chip		Hu et al., 2019
QYS115	SAMC061873	PRJCA001252	Ovis aries	Tibetan sheep	female	Nangqian County, Qinghai	-	Illumina Ovine SNP50K (54,241 SNPs) BeadChip	50K chip		Hu et al., 2019
QYS118	SAMC061874	PRJCA001252	Ovis aries	Tibetan sheep	female	Nangqian County, Qinghai	-	Illumina Ovine SNP50K (54,241 SNPs) BeadChip	50K chip		Hu et al., 2019
QYS119	SAMC061875	PRJCA001252	Ovis aries	Tibetan sheep	female	Nangqian County, Qinghai	-	Illumina Ovine SNP50K (54,241 SNPs) BeadChip	50K chip		Hu et al., 2019
QYS120	SAMC061876	PRJCA001252	Ovis aries	Tibetan sheep	female	Nangqian County, Qinghai	-	Illumina Ovine SNP50K (54,241 SNPs) BeadChip	50K chip		Hu et al., 2019
QYS92	SAMC061877	PRJCA001252	Ovis aries	Tibetan sheep	male	Nangqian County, Qinghai	-	Illumina Ovine SNP50K (54,241 SNPs) BeadChip	50K chip		Hu et al., 2019
QYS93	SAMC061878	PRJCA001252	Ovis aries	Tibetan sheep	male	Nangqian County, Qinghai	-	Illumina Ovine SNP50K (54,241 SNPs) BeadChip	50K chip		Hu et al., 2019
QYS94	SAMC061879	PRJCA001252	Ovis aries	Tibetan sheep	male	Nangqian County, Qinghai	-	Illumina Ovine SNP50K (54,241 SNPs) BeadChip	50K chip		Hu et al., 2019
QYS95	SAMC061880	PRJCA001252	Ovis aries	Tibetan sheep	male	Nangqian County, Qinghai	-	Illumina Ovine SNP50K (54,241 SNPs) BeadChip	50K chip		Hu et al., 2019
QYS97	SAMC061881	PRJCA001252	Ovis aries	Tibetan sheep	male	Nangqian County, Qinghai	-	Illumina Ovine SNP50K (54,241 SNPs) BeadChip	50K chip		Hu et al., 2019
QYS98	SAMC061882	PRJCA001252	Ovis aries	Tibetan sheep	male	Nangqian County, Qinghai	-	Illumina Ovine SNP50K (54,241 SNPs) BeadChip	50K chip		Hu et al., 2019
QYS99	SAMC061883	PRJCA001252	Ovis aries	Tibetan sheep	male	Nangqian County, Qinghai	-	Illumina Ovine SNP50K (54,241 SNPs) BeadChip	50K chip		Hu et al., 2019
QYX62	SAMC061884	PRJCA001252	Ovis aries	Tibetan sheep	-	Yushu City, Qinghai	-	Illumina Ovine SNP50K (54,241 SNPs) BeadChip	50K chip		Hu et al., 2019
QYX64	SAMC061885	PRJCA001252	Ovis aries	Tibetan sheep	-	Yushu City, Qinghai	-	Illumina Ovine SNP50K (54,241 SNPs) BeadChip	50K chip		Hu et al., 2019
QYX65	SAMC061886	PRJCA001252	Ovis aries	Tibetan sheep	-	Yushu City, Qinghai	-	Illumina Ovine SNP50K (54,241 SNPs) BeadChip	50K chip		Hu et al., 2019
QYX66	SAMC061887	PRJCA001252	Ovis aries	Tibetan sheep	-	Yushu City, Qinghai	-	Illumina Ovine SNP50K (54,241 SNPs) BeadChip	50K chip		Hu et al., 2019
QYX67	SAMC061888	PRJCA001252	Ovis aries	Tibetan sheep	-	Yushu City, Qinghai	-	Illumina Ovine SNP50K (54,241 SNPs) BeadChip	50K chip		Hu et al., 2019
QYX69	SAMC061889	PRJCA001252	Ovis aries	Tibetan sheep	-	Yushu City, Qinghai	-	Illumina Ovine SNP50K (54,241 SNPs) BeadChip	50K chip		Hu et al., 2019
QYX71	SAMC061890	PRJCA001252	Ovis aries	Tibetan sheep	-	Yushu City, Qinghai	-	Illumina Ovine SNP50K (54,241 SNPs) BeadChip	50K chip		Hu et al., 2019
QYX72	SAMC061891	PRJCA001252	Ovis aries	Tibetan sheep	-	Yushu City, Qinghai	-	Illumina Ovine SNP50K (54,241 SNPs) BeadChip	50K chip		Hu et al., 2019
QYX74	SAMC061892	PRJCA001252	Ovis aries	Tibetan sheep	-	Yushu City, Qinghai	-	Illumina Ovine SNP50K (54,241 SNPs) BeadChip	50K chip		Hu et al., 2019
QYX75	SAMC061893	PRJCA001252	Ovis aries	Tibetan sheep	-	Yushu City, Qinghai	-	Illumina Ovine SNP50K (54,241 SNPs) BeadChip	50K chip		Hu et al., 2019
QYX76	SAMC061894	PRJCA001252	Ovis aries	Tibetan sheep	-	Yushu City, Qinghai	-	Illumina Ovine SNP50K (54,241 SNPs) BeadChip	50K chip		Hu et al., 2019
QYX77	SAMC061895	PRJCA001252	Ovis aries	Tibetan sheep	-	Yushu City, Qinghai	-	Illumina Ovine SNP50K (54,241 SNPs) BeadChip	50K chip		Hu et al., 2019
QYX78	SAMC061896	PRJCA001252	Ovis aries	Tibetan sheep	-	Yushu City, Qinghai	-	Illumina Ovine SNP50K (54,241 SNPs) BeadChip	50K chip		Hu et al., 2019
QYX79	SAMC061897	PRJCA001252	Ovis aries	Tibetan sheep	-	Yushu City, Qinghai	-	Illumina Ovine SNP50K (54,241 SNPs) BeadChip	50K chip		Hu et al., 2019
QYX80	SAMC061898	PRJCA001252	Ovis aries	Tibetan sheep	-	Yushu City, Qinghai	-	Illumina Ovine SNP50K (54,241 SNPs) BeadChip	50K chip		Hu et al., 2019
QYX81	SAMC061899	PRJCA001252	Ovis aries	Tibetan sheep	-	Yushu City, Qinghai	-	Illumina Ovine SNP50K (54,241 SNPs) BeadChip	50K chip		Hu et al., 2019
QYX82	SAMC061900	PRJCA001252	Ovis aries	Tibetan sheep	-	Yushu City, Qinghai	-	Illumina Ovine SNP50K (54,241 SNPs) BeadChip	50K chip		Hu et al., 2019
QYX85	SAMC061901	PRJCA001252	Ovis aries	Tibetan sheep	-	Yushu City, Qinghai	-	Illumina Ovine SNP50K (54,241 SNPs) BeadChip	50K chip		Hu et al., 2019
QYX86	SAMC061902	PRJCA001252	Ovis aries	Tibetan sheep	-	Yushu City, Qinghai	-	Illumina Ovine SNP50K (54,241 SNPs) BeadChip	50K chip		Hu et al., 2019
QYX90	SAMC061903	PRJCA001252	Ovis aries	Tibetan sheep	-	Yushu City, Qinghai	-	Illumina Ovine SNP50K (54,241 SNPs) BeadChip	50K chip		Hu et al., 2019
SAB303	SAMC061904	PRJCA001252	Ovis aries	Tibetan sheep	female	Hongyuan County, Sichuan	-	Illumina Ovine SNP50K (54,241 SNPs) BeadChip	50K chip		Hu et al., 2019
SAB304	SAMC061905	PRJCA001252	Ovis aries	Tibetan sheep	female	Hongyuan County, Sichuan	-	Illumina Ovine SNP50K (54,241 SNPs) BeadChip	50K chip		Hu et al., 2019
SAB305	SAMC061906	PRJCA001252	Ovis aries	Tibetan sheep	female	Hongyuan County, Sichuan	-	Illumina Ovine SNP50K (54,241 SNPs) BeadChip	50K chip		Hu et al., 2019
SAB306	SAMC061907	PRJCA001252	Ovis aries	Tibetan sheep	female	Hongyuan County, Sichuan	-	Illumina Ovine SNP50K (54,241 SNPs) BeadChip	50K chip		Hu et al., 2019
SAB307	SAMC061908	PRJCA001252	Ovis aries	Tibetan sheep	female	Hongyuan County, Sichuan	-	Illumina Ovine SNP50K (54,241 SNPs) BeadChip	50K chip		Hu et al., 2019
SAB308	SAMC061909	PRJCA001252	Ovis aries	Tibetan sheep	female	Hongyuan County, Sichuan	-	Illumina Ovine SNP50K (54,241 SNPs) BeadChip	50K chip		Hu et al., 2019
SAB310	SAMC061910	PRJCA001252	Ovis aries	Tibetan sheep	female	Hongyuan County, Sichuan	-	Illumina Ovine SNP50K (54,241 SNPs) BeadChip	50K chip		Hu et al., 2019
SAB311	SAMC061911	PRJCA001252	Ovis aries	Tibetan sheep	female	Hongyuan County, Sichuan	-	Illumina Ovine SNP50K (54,241 SNPs) BeadChip	50K chip		Hu et al., 2019
SAB312	SAMC061912	PRJCA001252	Ovis aries	Tibetan sheep	female	Hongyuan County, Sichuan	-	Illumina Ovine SNP50K (54,241 SNPs) BeadChip	50K chip		Hu et al., 2019
SAB313	SAMC061913	PRJCA001252	Ovis aries	Tibetan sheep	female	Hongyuan County, Sichuan	-	Illumina Ovine SNP50K (54,241 SNPs) BeadChip	50K chip		Hu et al., 2019
SAB315	SAMC061914	PRJCA001252	Ovis aries	Tibetan sheep	male	Hongyuan County, Sichuan	-	Illumina Ovine SNP50K (54,241 SNPs) BeadChip	50K chip		Hu et al., 2019
SAB316	SAMC061915	PRJCA001252	Ovis aries	Tibetan sheep	male	Hongyuan County, Sichuan	-	Illumina Ovine SNP50K (54,241 SNPs) BeadChip	50K chip		Hu et al., 2019
SAB317	SAMC061916	PRJCA001252	Ovis aries	Tibetan sheep	male	Hongyuan County, Sichuan	-	Illumina Ovine SNP50K (54,241 SNPs) BeadChip	50K chip		Hu et al., 2019
SAB318	SAMC061917	PRJCA001252	Ovis aries	Tibetan sheep	male	Hongyuan County, Sichuan	-	Illumina Ovine SNP50K (54,241 SNPs) BeadChip	50K chip		Hu et al., 2019
SAB319	SAMC061918	PRJCA001252	Ovis aries	Tibetan sheep	male	Hongyuan County, Sichuan	-	Illumina Ovine SNP50K (54,241 SNPs) BeadChip	50K chip		Hu et al., 2019
SAB320	SAMC061919	PRJCA001252	Ovis aries	Tibetan sheep	male	Hongyuan County, Sichuan	-	Illumina Ovine SNP50K (54,241 SNPs) BeadChip	50K chip		Hu et al., 2019
SAB321	SAMC061920	PRJCA001252	Ovis aries	Tibetan sheep	male	Hongyuan County, Sichuan	-	Illumina Ovine SNP50K (54,241 SNPs) BeadChip	50K chip		Hu et al., 2019
SAB322	SAMC061921	PRJCA001252	Ovis aries	Tibetan sheep	male	Hongyuan County, Sichuan	-	Illumina Ovine SNP50K (54,241 SNPs) BeadChip	50K chip		Hu et al., 2019
SAB323	SAMC061922	PRJCA001252	Ovis aries	Tibetan sheep	male	Hongyuan County, Sichuan	-	Illumina Ovine SNP50K (54,241 SNPs) BeadChip	50K chip		Hu et al., 2019
SAB324	SAMC061923	PRJCA001252	Ovis aries	Tibetan sheep	male	Hongyuan County, Sichuan	-	Illumina Ovine SNP50K (54,241 SNPs) BeadChip	50K chip		Hu et al., 2019
SAJ285	SAMC061924	PRJCA001252	Ovis aries	Tibetan sheep	-	Ngapa?County, Sichuan	-	Illumina Ovine SNP50K (54,241 SNPs) BeadChip	50K chip		Hu et al., 2019
SAJ286	SAMC061925	PRJCA001252	Ovis aries	Tibetan sheep	-	Ngapa?County, Sichuan	-	Illumina Ovine SNP50K (54,241 SNPs) BeadChip	50K chip		Hu et al., 2019
SAJ287	SAMC061926	PRJCA001252	Ovis aries	Tibetan sheep	-	Ngapa?County, Sichuan	-	Illumina Ovine SNP50K (54,241 SNPs) BeadChip	50K chip		Hu et al., 2019
SAJ288	SAMC061927	PRJCA001252	Ovis aries	Tibetan sheep	-	Ngapa?County, Sichuan	-	Illumina Ovine SNP50K (54,241 SNPs) BeadChip	50K chip		Hu et al., 2019
SAJ289	SAMC061928	PRJCA001252	Ovis aries	Tibetan sheep	-	Ngapa?County, Sichuan	-	Illumina Ovine SNP50K (54,241 SNPs) BeadChip	50K chip		Hu et al., 2019
SAJ290	SAMC061929	PRJCA001252	Ovis aries	Tibetan sheep	-	Ngapa?County, Sichuan	-	Illumina Ovine SNP50K (54,241 SNPs) BeadChip	50K chip		Hu et al., 2019
SAJ291	SAMC061930	PRJCA001252	Ovis aries	Tibetan sheep	-	Ngapa?County, Sichuan	-	Illumina Ovine SNP50K (54,241 SNPs) BeadChip	50K chip		Hu et al., 2019
SAJ292	SAMC061931	PRJCA001252	Ovis aries	Tibetan sheep	-	Ngapa?County, Sichuan	-	Illumina Ovine SNP50K (54,241 SNPs) BeadChip	50K chip		Hu et al., 2019
SAJ294	SAMC061932	PRJCA001252	Ovis aries	Tibetan sheep	-	Ngapa?County, Sichuan	-	Illumina Ovine SNP50K (54,241 SNPs) BeadChip	50K chip		Hu et al., 2019
SAJ295	SAMC061933	PRJCA001252	Ovis aries	Tibetan sheep	-	Ngapa?County, Sichuan	-	Illumina Ovine SNP50K (54,241 SNPs) BeadChip	50K chip		Hu et al., 2019
SAJ300	SAMC061934	PRJCA001252	Ovis aries	Tibetan sheep	-	Ngapa?County, Sichuan	-	Illumina Ovine SNP50K (54,241 SNPs) BeadChip	50K chip		Hu et al., 2019
SAJ301	SAMC061935	PRJCA001252	Ovis aries	Tibetan sheep	-	Ngapa?County, Sichuan	-	Illumina Ovine SNP50K (54,241 SNPs) BeadChip	50K chip		Hu et al., 2019
SAJ302	SAMC061936	PRJCA001252	Ovis aries	Tibetan sheep	-	Ngapa?County, Sichuan	-	Illumina Ovine SNP50K (54,241 SNPs) BeadChip	50K chip		Hu et al., 2019
SAJ303	SAMC061937	PRJCA001252	Ovis aries	Tibetan sheep	-	Ngapa?County, Sichuan	-	Illumina Ovine SNP50K (54,241 SNPs) BeadChip	50K chip		Hu et al., 2019
SAJ304	SAMC061938	PRJCA001252	Ovis aries	Tibetan sheep	-	Ngapa?County, Sichuan	-	Illumina Ovine SNP50K (54,241 SNPs) BeadChip	50K chip		Hu et al., 2019
SAJ305	SAMC061939	PRJCA001252	Ovis aries	Tibetan sheep	-	Ngapa?County, Sichuan	-	Illumina Ovine SNP50K (54,241 SNPs) BeadChip	50K chip		Hu et al., 2019
SAJ306	SAMC061940	PRJCA001252	Ovis aries	Tibetan sheep	-	Ngapa?County, Sichuan	-	Illumina Ovine SNP50K (54,241 SNPs) BeadChip	50K chip		Hu et al., 2019
SAJ307	SAMC061941	PRJCA001252	Ovis aries	Tibetan sheep	-	Ngapa?County, Sichuan	-	Illumina Ovine SNP50K (54,241 SNPs) BeadChip	50K chip		Hu et al., 2019
SAJ308	SAMC061942	PRJCA001252	Ovis aries	Tibetan sheep	-	Ngapa?County, Sichuan	-	Illumina Ovine SNP50K (54,241 SNPs) BeadChip	50K chip		Hu et al., 2019
SAJ309	SAMC061943	PRJCA001252	Ovis aries	Tibetan sheep	-	Ngapa?County, Sichuan	-	Illumina Ovine SNP50K (54,241 SNPs) BeadChip	50K chip		Hu et al., 2019
SAM255	SAMC061944	PRJCA001252	Ovis aries	Tibetan sheep	female	Maerkang County, Sichuan	-	Illumina Ovine SNP50K (54,241 SNPs) BeadChip	50K chip		Hu et al., 2019
SAM256	SAMC061945	PRJCA001252	Ovis aries	Tibetan sheep	female	Maerkang County, Sichuan	-	Illumina Ovine SNP50K (54,241 SNPs) BeadChip	50K chip		Hu et al., 2019
SAM257	SAMC061946	PRJCA001252	Ovis aries	Tibetan sheep	female	Maerkang County, Sichuan	-	Illumina Ovine SNP50K (54,241 SNPs) BeadChip	50K chip		Hu et al., 2019
SAM258	SAMC061947	PRJCA001252	Ovis aries	Tibetan sheep	female	Maerkang County, Sichuan	-	Illumina Ovine SNP50K (54,241 SNPs) BeadChip	50K chip		Hu et al., 2019
SAM259	SAMC061948	PRJCA001252	Ovis aries	Tibetan sheep	female	Maerkang County, Sichuan	-	Illumina Ovine SNP50K (54,241 SNPs) BeadChip	50K chip		Hu et al., 2019
SAM260	SAMC061949	PRJCA001252	Ovis aries	Tibetan sheep	female	Maerkang County, Sichuan	-	Illumina Ovine SNP50K (54,241 SNPs) BeadChip	50K chip		Hu et al., 2019
SAM261	SAMC061950	PRJCA001252	Ovis aries	Tibetan sheep	female	Maerkang County, Sichuan	-	Illumina Ovine SNP50K (54,241 SNPs) BeadChip	50K chip		Hu et al., 2019
SAM262	SAMC061951	PRJCA001252	Ovis aries	Tibetan sheep	female	Maerkang County, Sichuan	-	Illumina Ovine SNP50K (54,241 SNPs) BeadChip	50K chip		Hu et al., 2019
SAM263	SAMC061952	PRJCA001252	Ovis aries	Tibetan sheep	female	Maerkang County, Sichuan	-	Illumina Ovine SNP50K (54,241 SNPs) BeadChip	50K chip		Hu et al., 2019
SAM264	SAMC061953	PRJCA001252	Ovis aries	Tibetan sheep	female	Maerkang County, Sichuan	-	Illumina Ovine SNP50K (54,241 SNPs) BeadChip	50K chip		Hu et al., 2019
SAM265	SAMC061954	PRJCA001252	Ovis aries	Tibetan sheep	female	Maerkang County, Sichuan	-	Illumina Ovine SNP50K (54,241 SNPs) BeadChip	50K chip		Hu et al., 2019
SAM266	SAMC061955	PRJCA001252	Ovis aries	Tibetan sheep	female	Maerkang County, Sichuan	-	Illumina Ovine SNP50K (54,241 SNPs) BeadChip	50K chip		Hu et al., 2019
SAM270	SAMC061956	PRJCA001252	Ovis aries	Tibetan sheep	male	Maerkang County, Sichuan	-	Illumina Ovine SNP50K (54,241 SNPs) BeadChip	50K chip		Hu et al., 2019
SAM271	SAMC061957	PRJCA001252	Ovis aries	Tibetan sheep	male	Maerkang County, Sichuan	-	Illumina Ovine SNP50K (54,241 SNPs) BeadChip	50K chip		Hu et al., 2019
SAM272	SAMC061958	PRJCA001252	Ovis aries	Tibetan sheep	male	Maerkang County, Sichuan	-	Illumina Ovine SNP50K (54,241 SNPs) BeadChip	50K chip		Hu et al., 2019
SAM273	SAMC061959	PRJCA001252	Ovis aries	Tibetan sheep	male	Maerkang County, Sichuan	-	Illumina Ovine SNP50K (54,241 SNPs) BeadChip	50K chip		Hu et al., 2019
SAM274	SAMC061960	PRJCA001252	Ovis aries	Tibetan sheep	male	Maerkang County, Sichuan	-	Illumina Ovine SNP50K (54,241 SNPs) BeadChip	50K chip		Hu et al., 2019
SAM275	SAMC061961	PRJCA001252	Ovis aries	Tibetan sheep	male	Maerkang County, Sichuan	-	Illumina Ovine SNP50K (54,241 SNPs) BeadChip	50K chip		Hu et al., 2019
SAM276	SAMC061962	PRJCA001252	Ovis aries	Tibetan sheep	male	Maerkang County, Sichuan	-	Illumina Ovine SNP50K (54,241 SNPs) BeadChip	50K chip		Hu et al., 2019
SAM277	SAMC061963	PRJCA001252	Ovis aries	Tibetan sheep	male	Maerkang County, Sichuan	-	Illumina Ovine SNP50K (54,241 SNPs) BeadChip	50K chip		Hu et al., 2019
SGS225	SAMC061964	PRJCA001252	Ovis aries	Tibetan sheep	-	Sertar County, Sichuan	-	Illumina Ovine SNP50K (54,241 SNPs) BeadChip	50K chip		Hu et al., 2019
SGS226	SAMC061965	PRJCA001252	Ovis aries	Tibetan sheep	-	Sertar County, Sichuan	-	Illumina Ovine SNP50K (54,241 SNPs) BeadChip	50K chip		Hu et al., 2019
SGS229	SAMC061966	PRJCA001252	Ovis aries	Tibetan sheep	-	Sertar County, Sichuan	-	Illumina Ovine SNP50K (54,241 SNPs) BeadChip	50K chip		Hu et al., 2019
SGS230	SAMC061967	PRJCA001252	Ovis aries	Tibetan sheep	-	Sertar County, Sichuan	-	Illumina Ovine SNP50K (54,241 SNPs) BeadChip	50K chip		Hu et al., 2019
SGS233	SAMC061968	PRJCA001252	Ovis aries	Tibetan sheep	-	Sertar County, Sichuan	-	Illumina Ovine SNP50K (54,241 SNPs) BeadChip	50K chip		Hu et al., 2019
SGS234	SAMC061969	PRJCA001252	Ovis aries	Tibetan sheep	-	Sertar County, Sichuan	-	Illumina Ovine SNP50K (54,241 SNPs) BeadChip	50K chip		Hu et al., 2019
SGS235	SAMC061970	PRJCA001252	Ovis aries	Tibetan sheep	-	Sertar County, Sichuan	-	Illumina Ovine SNP50K (54,241 SNPs) BeadChip	50K chip		Hu et al., 2019
SGS237	SAMC061971	PRJCA001252	Ovis aries	Tibetan sheep	-	Sertar County, Sichuan	-	Illumina Ovine SNP50K (54,241 SNPs) BeadChip	50K chip		Hu et al., 2019
SGS238	SAMC061972	PRJCA001252	Ovis aries	Tibetan sheep	-	Sertar County, Sichuan	-	Illumina Ovine SNP50K (54,241 SNPs) BeadChip	50K chip		Hu et al., 2019
SGS239	SAMC061973	PRJCA001252	Ovis aries	Tibetan sheep	-	Sertar County, Sichuan	-	Illumina Ovine SNP50K (54,241 SNPs) BeadChip	50K chip		Hu et al., 2019
SGS240	SAMC061974	PRJCA001252	Ovis aries	Tibetan sheep	-	Sertar County, Sichuan	-	Illumina Ovine SNP50K (54,241 SNPs) BeadChip	50K chip		Hu et al., 2019
SGS241	SAMC061975	PRJCA001252	Ovis aries	Tibetan sheep	-	Sertar County, Sichuan	-	Illumina Ovine SNP50K (54,241 SNPs) BeadChip	50K chip		Hu et al., 2019
SGS242	SAMC061976	PRJCA001252	Ovis aries	Tibetan sheep	-	Sertar County, Sichuan	-	Illumina Ovine SNP50K (54,241 SNPs) BeadChip	50K chip		Hu et al., 2019
SGS244	SAMC061977	PRJCA001252	Ovis aries	Tibetan sheep	-	Sertar County, Sichuan	-	Illumina Ovine SNP50K (54,241 SNPs) BeadChip	50K chip		Hu et al., 2019
SGS245	SAMC061978	PRJCA001252	Ovis aries	Tibetan sheep	-	Sertar County, Sichuan	-	Illumina Ovine SNP50K (54,241 SNPs) BeadChip	50K chip		Hu et al., 2019
SGS246	SAMC061979	PRJCA001252	Ovis aries	Tibetan sheep	-	Sertar County, Sichuan	-	Illumina Ovine SNP50K (54,241 SNPs) BeadChip	50K chip		Hu et al., 2019
SGS249	SAMC061980	PRJCA001252	Ovis aries	Tibetan sheep	-	Sertar County, Sichuan	-	Illumina Ovine SNP50K (54,241 SNPs) BeadChip	50K chip		Hu et al., 2019
SGS251	SAMC061981	PRJCA001252	Ovis aries	Tibetan sheep	-	Sertar County, Sichuan	-	Illumina Ovine SNP50K (54,241 SNPs) BeadChip	50K chip		Hu et al., 2019
SGS253	SAMC061982	PRJCA001252	Ovis aries	Tibetan sheep	-	Sertar County, Sichuan	-	Illumina Ovine SNP50K (54,241 SNPs) BeadChip	50K chip		Hu et al., 2019
SGS254	SAMC061983	PRJCA001252	Ovis aries	Tibetan sheep	-	Sertar County, Sichuan	-	Illumina Ovine SNP50K (54,241 SNPs) BeadChip	50K chip		Hu et al., 2019
ZAG168	SAMC061984	PRJCA001252	Ovis aries	Tibetan sheep	male	Gar County, Tibet	-	Illumina Ovine SNP50K (54,241 SNPs) BeadChip	50K chip		Hu et al., 2019
ZAG169	SAMC061985	PRJCA001252	Ovis aries	Tibetan sheep	male	Gar County, Tibet	-	Illumina Ovine SNP50K (54,241 SNPs) BeadChip	50K chip		Hu et al., 2019
ZAG170	SAMC061986	PRJCA001252	Ovis aries	Tibetan sheep	male	Gar County, Tibet	-	Illumina Ovine SNP50K (54,241 SNPs) BeadChip	50K chip		Hu et al., 2019
ZAG171	SAMC061987	PRJCA001252	Ovis aries	Tibetan sheep	male	Gar County, Tibet	-	Illumina Ovine SNP50K (54,241 SNPs) BeadChip	50K chip		Hu et al., 2019
ZAG172	SAMC061988	PRJCA001252	Ovis aries	Tibetan sheep	male	Gar County, Tibet	-	Illumina Ovine SNP50K (54,241 SNPs) BeadChip	50K chip		Hu et al., 2019
ZAG173	SAMC061989	PRJCA001252	Ovis aries	Tibetan sheep	male	Gar County, Tibet	-	Illumina Ovine SNP50K (54,241 SNPs) BeadChip	50K chip		Hu et al., 2019
ZAG174	SAMC061990	PRJCA001252	Ovis aries	Tibetan sheep	male	Gar County, Tibet	-	Illumina Ovine SNP50K (54,241 SNPs) BeadChip	50K chip		Hu et al., 2019
ZAG175	SAMC061991	PRJCA001252	Ovis aries	Tibetan sheep	male	Gar County, Tibet	-	Illumina Ovine SNP50K (54,241 SNPs) BeadChip	50K chip		Hu et al., 2019
ZAG176	SAMC061992	PRJCA001252	Ovis aries	Tibetan sheep	male	Gar County, Tibet	-	Illumina Ovine SNP50K (54,241 SNPs) BeadChip	50K chip		Hu et al., 2019
ZAG177	SAMC061993	PRJCA001252	Ovis aries	Tibetan sheep	male	Gar County, Tibet	-	Illumina Ovine SNP50K (54,241 SNPs) BeadChip	50K chip		Hu et al., 2019
ZAG181	SAMC061994	PRJCA001252	Ovis aries	Tibetan sheep	female	Gar County, Tibet	-	Illumina Ovine SNP50K (54,241 SNPs) BeadChip	50K chip		Hu et al., 2019
ZAG182	SAMC061995	PRJCA001252	Ovis aries	Tibetan sheep	female	Gar County, Tibet	-	Illumina Ovine SNP50K (54,241 SNPs) BeadChip	50K chip		Hu et al., 2019
ZAG183	SAMC061996	PRJCA001252	Ovis aries	Tibetan sheep	female	Gar County, Tibet	-	Illumina Ovine SNP50K (54,241 SNPs) BeadChip	50K chip		Hu et al., 2019
ZAG184	SAMC061997	PRJCA001252	Ovis aries	Tibetan sheep	female	Gar County, Tibet	-	Illumina Ovine SNP50K (54,241 SNPs) BeadChip	50K chip		Hu et al., 2019
ZAG186	SAMC061998	PRJCA001252	Ovis aries	Tibetan sheep	female	Gar County, Tibet	-	Illumina Ovine SNP50K (54,241 SNPs) BeadChip	50K chip		Hu et al., 2019
ZAG187	SAMC061999	PRJCA001252	Ovis aries	Tibetan sheep	female	Gar County, Tibet	-	Illumina Ovine SNP50K (54,241 SNPs) BeadChip	50K chip		Hu et al., 2019
ZAG188	SAMC062000	PRJCA001252	Ovis aries	Tibetan sheep	female	Gar County, Tibet	-	Illumina Ovine SNP50K (54,241 SNPs) BeadChip	50K chip		Hu et al., 2019
ZAG189	SAMC062001	PRJCA001252	Ovis aries	Tibetan sheep	female	Gar County, Tibet	-	Illumina Ovine SNP50K (54,241 SNPs) BeadChip	50K chip		Hu et al., 2019
ZAG190	SAMC062002	PRJCA001252	Ovis aries	Tibetan sheep	female	Gar County, Tibet	-	Illumina Ovine SNP50K (54,241 SNPs) BeadChip	50K chip		Hu et al., 2019
ZAG192	SAMC062003	PRJCA001252	Ovis aries	Tibetan sheep	female	Gar County, Tibet	-	Illumina Ovine SNP50K (54,241 SNPs) BeadChip	50K chip		Hu et al., 2019
ZAG193	SAMC062004	PRJCA001252	Ovis aries	Tibetan sheep	female	Gar County, Tibet	-	Illumina Ovine SNP50K (54,241 SNPs) BeadChip	50K chip		Hu et al., 2019
ZAZ136	SAMC062005	PRJCA001252	Ovis aries	Tibetan sheep	-	Zanda Zong, Tibet	-	Illumina Ovine SNP50K (54,241 SNPs) BeadChip	50K chip		Hu et al., 2019
ZAZ137	SAMC062006	PRJCA001252	Ovis aries	Tibetan sheep	-	Zanda Zong, Tibet	-	Illumina Ovine SNP50K (54,241 SNPs) BeadChip	50K chip		Hu et al., 2019
ZAZ138	SAMC062007	PRJCA001252	Ovis aries	Tibetan sheep	-	Zanda Zong, Tibet	-	Illumina Ovine SNP50K (54,241 SNPs) BeadChip	50K chip		Hu et al., 2019
ZAZ139	SAMC062008	PRJCA001252	Ovis aries	Tibetan sheep	-	Zanda Zong, Tibet	-	Illumina Ovine SNP50K (54,241 SNPs) BeadChip	50K chip		Hu et al., 2019
ZAZ140	SAMC062009	PRJCA001252	Ovis aries	Tibetan sheep	-	Zanda Zong, Tibet	-	Illumina Ovine SNP50K (54,241 SNPs) BeadChip	50K chip		Hu et al., 2019
ZAZ141	SAMC062010	PRJCA001252	Ovis aries	Tibetan sheep	-	Zanda Zong, Tibet	-	Illumina Ovine SNP50K (54,241 SNPs) BeadChip	50K chip		Hu et al., 2019
ZAZ144	SAMC062011	PRJCA001252	Ovis aries	Tibetan sheep	-	Zanda Zong, Tibet	-	Illumina Ovine SNP50K (54,241 SNPs) BeadChip	50K chip		Hu et al., 2019
ZAZ145	SAMC062012	PRJCA001252	Ovis aries	Tibetan sheep	-	Zanda Zong, Tibet	-	Illumina Ovine SNP50K (54,241 SNPs) BeadChip	50K chip		Hu et al., 2019
ZAZ146	SAMC062013	PRJCA001252	Ovis aries	Tibetan sheep	-	Zanda Zong, Tibet	-	Illumina Ovine SNP50K (54,241 SNPs) BeadChip	50K chip		Hu et al., 2019
ZAZ147	SAMC062014	PRJCA001252	Ovis aries	Tibetan sheep	-	Zanda Zong, Tibet	-	Illumina Ovine SNP50K (54,241 SNPs) BeadChip	50K chip		Hu et al., 2019
ZAZ153	SAMC062015	PRJCA001252	Ovis aries	Tibetan sheep	-	Zanda Zong, Tibet	-	Illumina Ovine SNP50K (54,241 SNPs) BeadChip	50K chip		Hu et al., 2019
ZAZ154	SAMC062016	PRJCA001252	Ovis aries	Tibetan sheep	-	Zanda Zong, Tibet	-	Illumina Ovine SNP50K (54,241 SNPs) BeadChip	50K chip		Hu et al., 2019
ZAZ155	SAMC062017	PRJCA001252	Ovis aries	Tibetan sheep	-	Zanda Zong, Tibet	-	Illumina Ovine SNP50K (54,241 SNPs) BeadChip	50K chip		Hu et al., 2019
ZAZ156	SAMC062018	PRJCA001252	Ovis aries	Tibetan sheep	-	Zanda Zong, Tibet	-	Illumina Ovine SNP50K (54,241 SNPs) BeadChip	50K chip		Hu et al., 2019
ZAZ157	SAMC062019	PRJCA001252	Ovis aries	Tibetan sheep	-	Zanda Zong, Tibet	-	Illumina Ovine SNP50K (54,241 SNPs) BeadChip	50K chip		Hu et al., 2019
ZAZ158	SAMC062020	PRJCA001252	Ovis aries	Tibetan sheep	-	Zanda Zong, Tibet	-	Illumina Ovine SNP50K (54,241 SNPs) BeadChip	50K chip		Hu et al., 2019
ZAZ159	SAMC062021	PRJCA001252	Ovis aries	Tibetan sheep	-	Zanda Zong, Tibet	-	Illumina Ovine SNP50K (54,241 SNPs) BeadChip	50K chip		Hu et al., 2019
ZAZ160	SAMC062022	PRJCA001252	Ovis aries	Tibetan sheep	-	Zanda Zong, Tibet	-	Illumina Ovine SNP50K (54,241 SNPs) BeadChip	50K chip		Hu et al., 2019
ZAZ161	SAMC062023	PRJCA001252	Ovis aries	Tibetan sheep	-	Zanda Zong, Tibet	-	Illumina Ovine SNP50K (54,241 SNPs) BeadChip	50K chip		Hu et al., 2019
ZAZ162	SAMC062024	PRJCA001252	Ovis aries	Tibetan sheep	-	Zanda Zong, Tibet	-	Illumina Ovine SNP50K (54,241 SNPs) BeadChip	50K chip		Hu et al., 2019
ZAZ163	SAMC062025	PRJCA001252	Ovis aries	Tibetan sheep	-	Zanda Zong, Tibet	-	Illumina Ovine SNP50K (54,241 SNPs) BeadChip	50K chip		Hu et al., 2019
ZCD1	SAMC062026	PRJCA001252	Ovis aries	Tibetan sheep	male	Qamdo County, Tibet	-	Illumina Ovine SNP50K (54,241 SNPs) BeadChip	50K chip		Zhao et al., 2017
ZCD10	SAMC062027	PRJCA001252	Ovis aries	Tibetan sheep	male	Qamdo County, Tibet	-	Illumina Ovine SNP50K (54,241 SNPs) BeadChip	50K chip		Zhao et al., 2017
ZCD11	SAMC062028	PRJCA001252	Ovis aries	Tibetan sheep	female	Qamdo County, Tibet	-	Illumina Ovine SNP50K (54,241 SNPs) BeadChip	50K chip		Zhao et al., 2017
ZCD13	SAMC062029	PRJCA001252	Ovis aries	Tibetan sheep	female	Qamdo County, Tibet	-	Illumina Ovine SNP50K (54,241 SNPs) BeadChip	50K chip		Zhao et al., 2017
ZCD14	SAMC062030	PRJCA001252	Ovis aries	Tibetan sheep	female	Qamdo County, Tibet	-	Illumina Ovine SNP50K (54,241 SNPs) BeadChip	50K chip		Zhao et al., 2017
ZCD15	SAMC062031	PRJCA001252	Ovis aries	Tibetan sheep	female	Qamdo County, Tibet	-	Illumina Ovine SNP50K (54,241 SNPs) BeadChip	50K chip		Zhao et al., 2017
ZCD16	SAMC062032	PRJCA001252	Ovis aries	Tibetan sheep	female	Qamdo County, Tibet	-	Illumina Ovine SNP50K (54,241 SNPs) BeadChip	50K chip		Zhao et al., 2017
ZCD17	SAMC062033	PRJCA001252	Ovis aries	Tibetan sheep	female	Qamdo County, Tibet	-	Illumina Ovine SNP50K (54,241 SNPs) BeadChip	50K chip		Zhao et al., 2017
ZCD18	SAMC062034	PRJCA001252	Ovis aries	Tibetan sheep	female	Qamdo County, Tibet	-	Illumina Ovine SNP50K (54,241 SNPs) BeadChip	50K chip		Zhao et al., 2017
ZCD19	SAMC062035	PRJCA001252	Ovis aries	Tibetan sheep	female	Qamdo County, Tibet	-	Illumina Ovine SNP50K (54,241 SNPs) BeadChip	50K chip		Zhao et al., 2017
ZCD2	SAMC062036	PRJCA001252	Ovis aries	Tibetan sheep	male	Qamdo County, Tibet	-	Illumina Ovine SNP50K (54,241 SNPs) BeadChip	50K chip		Zhao et al., 2017
ZCD20	SAMC062037	PRJCA001252	Ovis aries	Tibetan sheep	female	Qamdo County, Tibet	-	Illumina Ovine SNP50K (54,241 SNPs) BeadChip	50K chip		Zhao et al., 2017
ZCD21	SAMC062038	PRJCA001252	Ovis aries	Tibetan sheep	female	Qamdo County, Tibet	-	Illumina Ovine SNP50K (54,241 SNPs) BeadChip	50K chip		Zhao et al., 2017
ZCD22	SAMC062039	PRJCA001252	Ovis aries	Tibetan sheep	female	Qamdo County, Tibet	-	Illumina Ovine SNP50K (54,241 SNPs) BeadChip	50K chip		Zhao et al., 2017
ZCD3	SAMC062040	PRJCA001252	Ovis aries	Tibetan sheep	male	Qamdo County, Tibet	-	Illumina Ovine SNP50K (54,241 SNPs) BeadChip	50K chip		Zhao et al., 2017
ZCD4	SAMC062041	PRJCA001252	Ovis aries	Tibetan sheep	male	Qamdo County, Tibet	-	Illumina Ovine SNP50K (54,241 SNPs) BeadChip	50K chip		Zhao et al., 2017
ZCD5	SAMC062042	PRJCA001252	Ovis aries	Tibetan sheep	male	Qamdo County, Tibet	-	Illumina Ovine SNP50K (54,241 SNPs) BeadChip	50K chip		Zhao et al., 2017
ZCD6	SAMC062043	PRJCA001252	Ovis aries	Tibetan sheep	male	Qamdo County, Tibet	-	Illumina Ovine SNP50K (54,241 SNPs) BeadChip	50K chip		Zhao et al., 2017
ZCD7	SAMC062044	PRJCA001252	Ovis aries	Tibetan sheep	male	Qamdo County, Tibet	-	Illumina Ovine SNP50K (54,241 SNPs) BeadChip	50K chip		Zhao et al., 2017
ZCD8	SAMC062045	PRJCA001252	Ovis aries	Tibetan sheep	male	Qamdo County, Tibet	-	Illumina Ovine SNP50K (54,241 SNPs) BeadChip	50K chip		Zhao et al., 2017
ZCG125	SAMC062046	PRJCA001252	Ovis aries	Tibetan sheep	-	Gonjo County, Tibet	-	Illumina Ovine SNP50K (54,241 SNPs) BeadChip	50K chip		Hu et al., 2019
ZCG126	SAMC062047	PRJCA001252	Ovis aries	Tibetan sheep	-	Gonjo County, Tibet	-	Illumina Ovine SNP50K (54,241 SNPs) BeadChip	50K chip		Hu et al., 2019
ZCG127	SAMC062048	PRJCA001252	Ovis aries	Tibetan sheep	-	Gonjo County, Tibet	-	Illumina Ovine SNP50K (54,241 SNPs) BeadChip	50K chip		Hu et al., 2019
ZCG128	SAMC062049	PRJCA001252	Ovis aries	Tibetan sheep	-	Gonjo County, Tibet	-	Illumina Ovine SNP50K (54,241 SNPs) BeadChip	50K chip		Hu et al., 2019
ZCG130	SAMC062050	PRJCA001252	Ovis aries	Tibetan sheep	-	Gonjo County, Tibet	-	Illumina Ovine SNP50K (54,241 SNPs) BeadChip	50K chip		Hu et al., 2019
ZCG131	SAMC062051	PRJCA001252	Ovis aries	Tibetan sheep	-	Gonjo County, Tibet	-	Illumina Ovine SNP50K (54,241 SNPs) BeadChip	50K chip		Hu et al., 2019
ZCG133	SAMC062052	PRJCA001252	Ovis aries	Tibetan sheep	-	Gonjo County, Tibet	-	Illumina Ovine SNP50K (54,241 SNPs) BeadChip	50K chip		Hu et al., 2019
ZCG134	SAMC062053	PRJCA001252	Ovis aries	Tibetan sheep	-	Gonjo County, Tibet	-	Illumina Ovine SNP50K (54,241 SNPs) BeadChip	50K chip		Hu et al., 2019
ZCG136	SAMC062054	PRJCA001252	Ovis aries	Tibetan sheep	-	Gonjo County, Tibet	-	Illumina Ovine SNP50K (54,241 SNPs) BeadChip	50K chip		Hu et al., 2019
ZCG137	SAMC062055	PRJCA001252	Ovis aries	Tibetan sheep	-	Gonjo County, Tibet	-	Illumina Ovine SNP50K (54,241 SNPs) BeadChip	50K chip		Hu et al., 2019
ZCG139	SAMC062056	PRJCA001252	Ovis aries	Tibetan sheep	-	Gonjo County, Tibet	-	Illumina Ovine SNP50K (54,241 SNPs) BeadChip	50K chip		Hu et al., 2019
ZCG140	SAMC062057	PRJCA001252	Ovis aries	Tibetan sheep	-	Gonjo County, Tibet	-	Illumina Ovine SNP50K (54,241 SNPs) BeadChip	50K chip		Hu et al., 2019
ZCG142	SAMC062058	PRJCA001252	Ovis aries	Tibetan sheep	-	Gonjo County, Tibet	-	Illumina Ovine SNP50K (54,241 SNPs) BeadChip	50K chip		Hu et al., 2019
ZCG143	SAMC062059	PRJCA001252	Ovis aries	Tibetan sheep	-	Gonjo County, Tibet	-	Illumina Ovine SNP50K (54,241 SNPs) BeadChip	50K chip		Hu et al., 2019
ZCG144	SAMC062060	PRJCA001252	Ovis aries	Tibetan sheep	-	Gonjo County, Tibet	-	Illumina Ovine SNP50K (54,241 SNPs) BeadChip	50K chip		Hu et al., 2019
ZCG145	SAMC062061	PRJCA001252	Ovis aries	Tibetan sheep	-	Gonjo County, Tibet	-	Illumina Ovine SNP50K (54,241 SNPs) BeadChip	50K chip		Hu et al., 2019
ZCG146	SAMC062062	PRJCA001252	Ovis aries	Tibetan sheep	-	Gonjo County, Tibet	-	Illumina Ovine SNP50K (54,241 SNPs) BeadChip	50K chip		Hu et al., 2019
ZCG148	SAMC062063	PRJCA001252	Ovis aries	Tibetan sheep	-	Gonjo County, Tibet	-	Illumina Ovine SNP50K (54,241 SNPs) BeadChip	50K chip		Hu et al., 2019
ZCG151	SAMC062064	PRJCA001252	Ovis aries	Tibetan sheep	-	Gonjo County, Tibet	-	Illumina Ovine SNP50K (54,241 SNPs) BeadChip	50K chip		Hu et al., 2019
ZCG152	SAMC062065	PRJCA001252	Ovis aries	Tibetan sheep	-	Gonjo County, Tibet	-	Illumina Ovine SNP50K (54,241 SNPs) BeadChip	50K chip		Hu et al., 2019
ZLL184	SAMC062066	PRJCA001252	Ovis aries	Tibetan sheep	male	Nang County, Tibet	-	Illumina Ovine SNP50K (54,241 SNPs) BeadChip	50K chip		Hu et al., 2019
ZLL186	SAMC062067	PRJCA001252	Ovis aries	Tibetan sheep	male	Nang County, Tibet	-	Illumina Ovine SNP50K (54,241 SNPs) BeadChip	50K chip		Hu et al., 2019
ZLL187	SAMC062068	PRJCA001252	Ovis aries	Tibetan sheep	male	Nang County, Tibet	-	Illumina Ovine SNP50K (54,241 SNPs) BeadChip	50K chip		Hu et al., 2019
ZLL188	SAMC062069	PRJCA001252	Ovis aries	Tibetan sheep	male	Nang County, Tibet	-	Illumina Ovine SNP50K (54,241 SNPs) BeadChip	50K chip		Hu et al., 2019
ZLL189	SAMC062070	PRJCA001252	Ovis aries	Tibetan sheep	male	Nang County, Tibet	-	Illumina Ovine SNP50K (54,241 SNPs) BeadChip	50K chip		Hu et al., 2019
ZLL190	SAMC062071	PRJCA001252	Ovis aries	Tibetan sheep	male	Nang County, Tibet	-	Illumina Ovine SNP50K (54,241 SNPs) BeadChip	50K chip		Hu et al., 2019
ZLL191	SAMC062072	PRJCA001252	Ovis aries	Tibetan sheep	male	Nang County, Tibet	-	Illumina Ovine SNP50K (54,241 SNPs) BeadChip	50K chip		Hu et al., 2019
ZLL192	SAMC062073	PRJCA001252	Ovis aries	Tibetan sheep	male	Nang County, Tibet	-	Illumina Ovine SNP50K (54,241 SNPs) BeadChip	50K chip		Hu et al., 2019
ZLL194	SAMC062074	PRJCA001252	Ovis aries	Tibetan sheep	male	Nang County, Tibet	-	Illumina Ovine SNP50K (54,241 SNPs) BeadChip	50K chip		Hu et al., 2019
ZLL196	SAMC062075	PRJCA001252	Ovis aries	Tibetan sheep	male	Nang County, Tibet	-	Illumina Ovine SNP50K (54,241 SNPs) BeadChip	50K chip		Hu et al., 2019
ZLL199	SAMC062076	PRJCA001252	Ovis aries	Tibetan sheep	female	Nang County, Tibet	-	Illumina Ovine SNP50K (54,241 SNPs) BeadChip	50K chip		Hu et al., 2019
ZLL201	SAMC062077	PRJCA001252	Ovis aries	Tibetan sheep	female	Nang County, Tibet	-	Illumina Ovine SNP50K (54,241 SNPs) BeadChip	50K chip		Hu et al., 2019
ZLL202	SAMC062078	PRJCA001252	Ovis aries	Tibetan sheep	female	Nang County, Tibet	-	Illumina Ovine SNP50K (54,241 SNPs) BeadChip	50K chip		Hu et al., 2019
ZLL203	SAMC062079	PRJCA001252	Ovis aries	Tibetan sheep	female	Nang County, Tibet	-	Illumina Ovine SNP50K (54,241 SNPs) BeadChip	50K chip		Hu et al., 2019
ZLL204	SAMC062080	PRJCA001252	Ovis aries	Tibetan sheep	female	Nang County, Tibet	-	Illumina Ovine SNP50K (54,241 SNPs) BeadChip	50K chip		Hu et al., 2019
ZLL205	SAMC062081	PRJCA001252	Ovis aries	Tibetan sheep	female	Nang County, Tibet	-	Illumina Ovine SNP50K (54,241 SNPs) BeadChip	50K chip		Hu et al., 2019
ZLL206	SAMC062082	PRJCA001252	Ovis aries	Tibetan sheep	female	Nang County, Tibet	-	Illumina Ovine SNP50K (54,241 SNPs) BeadChip	50K chip		Hu et al., 2019
ZLL207	SAMC062083	PRJCA001252	Ovis aries	Tibetan sheep	female	Nang County, Tibet	-	Illumina Ovine SNP50K (54,241 SNPs) BeadChip	50K chip		Hu et al., 2019
ZLL209	SAMC062084	PRJCA001252	Ovis aries	Tibetan sheep	female	Nang County, Tibet	-	Illumina Ovine SNP50K (54,241 SNPs) BeadChip	50K chip		Hu et al., 2019
ZLL210	SAMC062085	PRJCA001252	Ovis aries	Tibetan sheep	female	Nang County, Tibet	-	Illumina Ovine SNP50K (54,241 SNPs) BeadChip	50K chip		Hu et al., 2019
ZLS10	SAMC062086	PRJCA001252	Ovis aries	Tibetan sheep	female	Nyemo County, Tibet	-	Illumina Ovine SNP50K (54,241 SNPs) BeadChip	50K chip		Hu et al., 2019
ZLS11	SAMC062087	PRJCA001252	Ovis aries	Tibetan sheep	female	Nyemo County, Tibet	-	Illumina Ovine SNP50K (54,241 SNPs) BeadChip	50K chip		Hu et al., 2019
ZLS13	SAMC062088	PRJCA001252	Ovis aries	Tibetan sheep	female	Nyemo County, Tibet	-	Illumina Ovine SNP50K (54,241 SNPs) BeadChip	50K chip		Hu et al., 2019
ZLS14	SAMC062089	PRJCA001252	Ovis aries	Tibetan sheep	female	Nyemo County, Tibet	-	Illumina Ovine SNP50K (54,241 SNPs) BeadChip	50K chip		Hu et al., 2019
ZLS15	SAMC062090	PRJCA001252	Ovis aries	Tibetan sheep	female	Nyemo County, Tibet	-	Illumina Ovine SNP50K (54,241 SNPs) BeadChip	50K chip		Hu et al., 2019
ZLS16	SAMC062091	PRJCA001252	Ovis aries	Tibetan sheep	male	Nyemo County, Tibet	-	Illumina Ovine SNP50K (54,241 SNPs) BeadChip	50K chip		Hu et al., 2019
ZLS17	SAMC062092	PRJCA001252	Ovis aries	Tibetan sheep	male	Nyemo County, Tibet	-	Illumina Ovine SNP50K (54,241 SNPs) BeadChip	50K chip		Hu et al., 2019
ZLS2	SAMC062093	PRJCA001252	Ovis aries	Tibetan sheep	female	Nyemo County, Tibet	-	Illumina Ovine SNP50K (54,241 SNPs) BeadChip	50K chip		Hu et al., 2019
ZLS20	SAMC062094	PRJCA001252	Ovis aries	Tibetan sheep	male	Nyemo County, Tibet	-	Illumina Ovine SNP50K (54,241 SNPs) BeadChip	50K chip		Hu et al., 2019
ZLS21	SAMC062095	PRJCA001252	Ovis aries	Tibetan sheep	male	Nyemo County, Tibet	-	Illumina Ovine SNP50K (54,241 SNPs) BeadChip	50K chip		Hu et al., 2019
ZLS22	SAMC062096	PRJCA001252	Ovis aries	Tibetan sheep	male	Nyemo County, Tibet	-	Illumina Ovine SNP50K (54,241 SNPs) BeadChip	50K chip		Hu et al., 2019
ZLS24	SAMC062097	PRJCA001252	Ovis aries	Tibetan sheep	male	Nyemo County, Tibet	-	Illumina Ovine SNP50K (54,241 SNPs) BeadChip	50K chip		Hu et al., 2019
ZLS25	SAMC062098	PRJCA001252	Ovis aries	Tibetan sheep	male	Nyemo County, Tibet	-	Illumina Ovine SNP50K (54,241 SNPs) BeadChip	50K chip		Hu et al., 2019
ZLS26	SAMC062099	PRJCA001252	Ovis aries	Tibetan sheep	male	Nyemo County, Tibet	-	Illumina Ovine SNP50K (54,241 SNPs) BeadChip	50K chip		Hu et al., 2019
ZLS27	SAMC062100	PRJCA001252	Ovis aries	Tibetan sheep	male	Nyemo County, Tibet	-	Illumina Ovine SNP50K (54,241 SNPs) BeadChip	50K chip		Hu et al., 2019
ZLS5	SAMC062101	PRJCA001252	Ovis aries	Tibetan sheep	female	Nyemo County, Tibet	-	Illumina Ovine SNP50K (54,241 SNPs) BeadChip	50K chip		Hu et al., 2019
ZLS6	SAMC062102	PRJCA001252	Ovis aries	Tibetan sheep	female	Nyemo County, Tibet	-	Illumina Ovine SNP50K (54,241 SNPs) BeadChip	50K chip		Hu et al., 2019
ZLS7	SAMC062103	PRJCA001252	Ovis aries	Tibetan sheep	female	Nyemo County, Tibet	-	Illumina Ovine SNP50K (54,241 SNPs) BeadChip	50K chip		Hu et al., 2019
ZLS8	SAMC062104	PRJCA001252	Ovis aries	Tibetan sheep	female	Nyemo County, Tibet	-	Illumina Ovine SNP50K (54,241 SNPs) BeadChip	50K chip		Hu et al., 2019
ZLS9	SAMC062105	PRJCA001252	Ovis aries	Tibetan sheep	female	Nyemo County, Tibet	-	Illumina Ovine SNP50K (54,241 SNPs) BeadChip	50K chip		Hu et al., 2019
ZLX153	SAMC062106	PRJCA001252	Ovis aries	Tibetan sheep	male	Mainling County, Tibet	-	Illumina Ovine SNP50K (54,241 SNPs) BeadChip	50K chip		Hu et al., 2019
ZLX154	SAMC062107	PRJCA001252	Ovis aries	Tibetan sheep	male	Mainling County, Tibet	-	Illumina Ovine SNP50K (54,241 SNPs) BeadChip	50K chip		Hu et al., 2019
ZLX155	SAMC062108	PRJCA001252	Ovis aries	Tibetan sheep	male	Mainling County, Tibet	-	Illumina Ovine SNP50K (54,241 SNPs) BeadChip	50K chip		Hu et al., 2019
ZLX156	SAMC062109	PRJCA001252	Ovis aries	Tibetan sheep	male	Mainling County, Tibet	-	Illumina Ovine SNP50K (54,241 SNPs) BeadChip	50K chip		Hu et al., 2019
ZLX157	SAMC062110	PRJCA001252	Ovis aries	Tibetan sheep	male	Mainling County, Tibet	-	Illumina Ovine SNP50K (54,241 SNPs) BeadChip	50K chip		Hu et al., 2019
ZLX159	SAMC062111	PRJCA001252	Ovis aries	Tibetan sheep	male	Mainling County, Tibet	-	Illumina Ovine SNP50K (54,241 SNPs) BeadChip	50K chip		Hu et al., 2019
ZLX160	SAMC062112	PRJCA001252	Ovis aries	Tibetan sheep	male	Mainling County, Tibet	-	Illumina Ovine SNP50K (54,241 SNPs) BeadChip	50K chip		Hu et al., 2019
ZLX161	SAMC062113	PRJCA001252	Ovis aries	Tibetan sheep	male	Mainling County, Tibet	-	Illumina Ovine SNP50K (54,241 SNPs) BeadChip	50K chip		Hu et al., 2019
ZLX162	SAMC062114	PRJCA001252	Ovis aries	Tibetan sheep	male	Mainling County, Tibet	-	Illumina Ovine SNP50K (54,241 SNPs) BeadChip	50K chip		Hu et al., 2019
ZLX163	SAMC062115	PRJCA001252	Ovis aries	Tibetan sheep	male	Mainling County, Tibet	-	Illumina Ovine SNP50K (54,241 SNPs) BeadChip	50K chip		Hu et al., 2019
ZLX168	SAMC062116	PRJCA001252	Ovis aries	Tibetan sheep	female	Mainling County, Tibet	-	Illumina Ovine SNP50K (54,241 SNPs) BeadChip	50K chip		Hu et al., 2019
ZLX169	SAMC062117	PRJCA001252	Ovis aries	Tibetan sheep	female	Mainling County, Tibet	-	Illumina Ovine SNP50K (54,241 SNPs) BeadChip	50K chip		Hu et al., 2019
ZLX172	SAMC062118	PRJCA001252	Ovis aries	Tibetan sheep	female	Mainling County, Tibet	-	Illumina Ovine SNP50K (54,241 SNPs) BeadChip	50K chip		Hu et al., 2019
ZLX173	SAMC062119	PRJCA001252	Ovis aries	Tibetan sheep	female	Mainling County, Tibet	-	Illumina Ovine SNP50K (54,241 SNPs) BeadChip	50K chip		Hu et al., 2019
ZLX174	SAMC062120	PRJCA001252	Ovis aries	Tibetan sheep	female	Mainling County, Tibet	-	Illumina Ovine SNP50K (54,241 SNPs) BeadChip	50K chip		Hu et al., 2019
ZLX175	SAMC062121	PRJCA001252	Ovis aries	Tibetan sheep	female	Mainling County, Tibet	-	Illumina Ovine SNP50K (54,241 SNPs) BeadChip	50K chip		Hu et al., 2019
ZLX176	SAMC062122	PRJCA001252	Ovis aries	Tibetan sheep	female	Mainling County, Tibet	-	Illumina Ovine SNP50K (54,241 SNPs) BeadChip	50K chip		Hu et al., 2019
ZLX177	SAMC062123	PRJCA001252	Ovis aries	Tibetan sheep	female	Mainling County, Tibet	-	Illumina Ovine SNP50K (54,241 SNPs) BeadChip	50K chip		Hu et al., 2019
ZLX178	SAMC062124	PRJCA001252	Ovis aries	Tibetan sheep	female	Mainling County, Tibet	-	Illumina Ovine SNP50K (54,241 SNPs) BeadChip	50K chip		Hu et al., 2019
ZLX179	SAMC062125	PRJCA001252	Ovis aries	Tibetan sheep	female	Mainling County, Tibet	-	Illumina Ovine SNP50K (54,241 SNPs) BeadChip	50K chip		Hu et al., 2019
ZLZ1	SAMC062126	PRJCA001252	Ovis aries	Tibetan sheep	female	Nyingchi, Tibet	-	Illumina Ovine SNP50K (54,241 SNPs) BeadChip	50K chip		Zhao et al., 2017
ZLZ11	SAMC062127	PRJCA001252	Ovis aries	Tibetan sheep	male	Nyingchi, Tibet	-	Illumina Ovine SNP50K (54,241 SNPs) BeadChip	50K chip		Zhao et al., 2017
ZLZ16	SAMC062128	PRJCA001252	Ovis aries	Tibetan sheep	male	Nyingchi, Tibet	-	Illumina Ovine SNP50K (54,241 SNPs) BeadChip	50K chip		Zhao et al., 2017
ZLZ17	SAMC062129	PRJCA001252	Ovis aries	Tibetan sheep	female	Nyingchi, Tibet	-	Illumina Ovine SNP50K (54,241 SNPs) BeadChip	50K chip		Zhao et al., 2017
ZLZ18	SAMC062130	PRJCA001252	Ovis aries	Tibetan sheep	male	Nyingchi, Tibet	-	Illumina Ovine SNP50K (54,241 SNPs) BeadChip	50K chip		Zhao et al., 2017
ZLZ20	SAMC062131	PRJCA001252	Ovis aries	Tibetan sheep	female	Nyingchi, Tibet	-	Illumina Ovine SNP50K (54,241 SNPs) BeadChip	50K chip		Zhao et al., 2017
ZLZ22	SAMC062132	PRJCA001252	Ovis aries	Tibetan sheep	female	Nyingchi, Tibet	-	Illumina Ovine SNP50K (54,241 SNPs) BeadChip	50K chip		Zhao et al., 2017
ZLZ23	SAMC062133	PRJCA001252	Ovis aries	Tibetan sheep	female	Nyingchi, Tibet	-	Illumina Ovine SNP50K (54,241 SNPs) BeadChip	50K chip		Zhao et al., 2017
ZLZ24	SAMC062134	PRJCA001252	Ovis aries	Tibetan sheep	female	Nyingchi, Tibet	-	Illumina Ovine SNP50K (54,241 SNPs) BeadChip	50K chip		Zhao et al., 2017
ZLZ25	SAMC062135	PRJCA001252	Ovis aries	Tibetan sheep	female	Nyingchi, Tibet	-	Illumina Ovine SNP50K (54,241 SNPs) BeadChip	50K chip		Zhao et al., 2017
ZLZ26	SAMC062136	PRJCA001252	Ovis aries	Tibetan sheep	male	Nyingchi, Tibet	-	Illumina Ovine SNP50K (54,241 SNPs) BeadChip	50K chip		Zhao et al., 2017
ZLZ27	SAMC062137	PRJCA001252	Ovis aries	Tibetan sheep	female	Nyingchi, Tibet	-	Illumina Ovine SNP50K (54,241 SNPs) BeadChip	50K chip		Zhao et al., 2017
ZLZ28	SAMC062138	PRJCA001252	Ovis aries	Tibetan sheep	male	Nyingchi, Tibet	-	Illumina Ovine SNP50K (54,241 SNPs) BeadChip	50K chip		Zhao et al., 2017
ZLZ30	SAMC062139	PRJCA001252	Ovis aries	Tibetan sheep	male	Nyingchi, Tibet	-	Illumina Ovine SNP50K (54,241 SNPs) BeadChip	50K chip		Zhao et al., 2017
ZLZ32	SAMC062140	PRJCA001252	Ovis aries	Tibetan sheep	female	Nyingchi, Tibet	-	Illumina Ovine SNP50K (54,241 SNPs) BeadChip	50K chip		Zhao et al., 2017
ZLZ33	SAMC062141	PRJCA001252	Ovis aries	Tibetan sheep	female	Nyingchi, Tibet	-	Illumina Ovine SNP50K (54,241 SNPs) BeadChip	50K chip		Zhao et al., 2017
ZLZ4	SAMC062142	PRJCA001252	Ovis aries	Tibetan sheep	male	Nyingchi, Tibet	-	Illumina Ovine SNP50K (54,241 SNPs) BeadChip	50K chip		Zhao et al., 2017
ZLZ6	SAMC062143	PRJCA001252	Ovis aries	Tibetan sheep	female	Nyingchi, Tibet	-	Illumina Ovine SNP50K (54,241 SNPs) BeadChip	50K chip		Zhao et al., 2017
ZLZ7	SAMC062144	PRJCA001252	Ovis aries	Tibetan sheep	female	Nyingchi, Tibet	-	Illumina Ovine SNP50K (54,241 SNPs) BeadChip	50K chip		Zhao et al., 2017
ZLZ9	SAMC062145	PRJCA001252	Ovis aries	Tibetan sheep	male	Nyingchi, Tibet	-	Illumina Ovine SNP50K (54,241 SNPs) BeadChip	50K chip		Zhao et al., 2017
ZNQ1	SAMC062146	PRJCA001252	Ovis aries	Tibetan sheep	male	Nagqu County, Tibet	-	Illumina Ovine SNP50K (54,241 SNPs) BeadChip	50K chip		Zhao et al., 2017
ZNQ10	SAMC062147	PRJCA001252	Ovis aries	Tibetan sheep	male	Nagqu County, Tibet	-	Illumina Ovine SNP50K (54,241 SNPs) BeadChip	50K chip		Zhao et al., 2017
ZNQ11	SAMC062148	PRJCA001252	Ovis aries	Tibetan sheep	female	Nagqu County, Tibet	-	Illumina Ovine SNP50K (54,241 SNPs) BeadChip	50K chip		Zhao et al., 2017
ZNQ12	SAMC062149	PRJCA001252	Ovis aries	Tibetan sheep	female	Nagqu County, Tibet	-	Illumina Ovine SNP50K (54,241 SNPs) BeadChip	50K chip		Zhao et al., 2017
ZNQ14	SAMC062150	PRJCA001252	Ovis aries	Tibetan sheep	female	Nagqu County, Tibet	-	Illumina Ovine SNP50K (54,241 SNPs) BeadChip	50K chip		Zhao et al., 2017
ZNQ15	SAMC062151	PRJCA001252	Ovis aries	Tibetan sheep	female	Nagqu County, Tibet	-	Illumina Ovine SNP50K (54,241 SNPs) BeadChip	50K chip		Zhao et al., 2017
ZNQ16	SAMC062152	PRJCA001252	Ovis aries	Tibetan sheep	female	Nagqu County, Tibet	-	Illumina Ovine SNP50K (54,241 SNPs) BeadChip	50K chip		Zhao et al., 2017
ZNQ17	SAMC062153	PRJCA001252	Ovis aries	Tibetan sheep	female	Nagqu County, Tibet	-	Illumina Ovine SNP50K (54,241 SNPs) BeadChip	50K chip		Zhao et al., 2017
ZNQ18	SAMC062154	PRJCA001252	Ovis aries	Tibetan sheep	female	Nagqu County, Tibet	-	Illumina Ovine SNP50K (54,241 SNPs) BeadChip	50K chip		Zhao et al., 2017
ZNQ19	SAMC062155	PRJCA001252	Ovis aries	Tibetan sheep	female	Nagqu County, Tibet	-	Illumina Ovine SNP50K (54,241 SNPs) BeadChip	50K chip		Zhao et al., 2017
ZNQ20	SAMC062156	PRJCA001252	Ovis aries	Tibetan sheep	female	Nagqu County, Tibet	-	Illumina Ovine SNP50K (54,241 SNPs) BeadChip	50K chip		Zhao et al., 2017
ZNQ21	SAMC062157	PRJCA001252	Ovis aries	Tibetan sheep	female	Nagqu County, Tibet	-	Illumina Ovine SNP50K (54,241 SNPs) BeadChip	50K chip		Zhao et al., 2017
ZNQ23	SAMC062158	PRJCA001252	Ovis aries	Tibetan sheep	female	Nagqu County, Tibet	-	Illumina Ovine SNP50K (54,241 SNPs) BeadChip	50K chip		Zhao et al., 2017
ZNQ24	SAMC062159	PRJCA001252	Ovis aries	Tibetan sheep	female	Nagqu County, Tibet	-	Illumina Ovine SNP50K (54,241 SNPs) BeadChip	50K chip		Zhao et al., 2017
ZNQ25	SAMC062160	PRJCA001252	Ovis aries	Tibetan sheep	female	Nagqu County, Tibet	-	Illumina Ovine SNP50K (54,241 SNPs) BeadChip	50K chip		Zhao et al., 2017
ZNQ4	SAMC062161	PRJCA001252	Ovis aries	Tibetan sheep	male	Nagqu County, Tibet	-	Illumina Ovine SNP50K (54,241 SNPs) BeadChip	50K chip		Zhao et al., 2017
ZNQ5	SAMC062162	PRJCA001252	Ovis aries	Tibetan sheep	male	Nagqu County, Tibet	-	Illumina Ovine SNP50K (54,241 SNPs) BeadChip	50K chip		Zhao et al., 2017
ZNQ6	SAMC062163	PRJCA001252	Ovis aries	Tibetan sheep	male	Nagqu County, Tibet	-	Illumina Ovine SNP50K (54,241 SNPs) BeadChip	50K chip		Zhao et al., 2017
ZNQ8	SAMC062164	PRJCA001252	Ovis aries	Tibetan sheep	male	Nagqu County, Tibet	-	Illumina Ovine SNP50K (54,241 SNPs) BeadChip	50K chip		Zhao et al., 2017
ZNQ9	SAMC062165	PRJCA001252	Ovis aries	Tibetan sheep	male	Nagqu County, Tibet	-	Illumina Ovine SNP50K (54,241 SNPs) BeadChip	50K chip		Zhao et al., 2017
ZNS196	SAMC062166	PRJCA001252	Ovis aries	Tibetan sheep	-	Nagqu Prefecture, Tibet	-	Illumina Ovine SNP50K (54,241 SNPs) BeadChip	50K chip		Hu et al., 2019
ZNS197	SAMC062167	PRJCA001252	Ovis aries	Tibetan sheep	-	Nagqu Prefecture, Tibet	-	Illumina Ovine SNP50K (54,241 SNPs) BeadChip	50K chip		Hu et al., 2019
ZNS198	SAMC062168	PRJCA001252	Ovis aries	Tibetan sheep	-	Nagqu Prefecture, Tibet	-	Illumina Ovine SNP50K (54,241 SNPs) BeadChip	50K chip		Hu et al., 2019
ZNS199	SAMC062169	PRJCA001252	Ovis aries	Tibetan sheep	-	Nagqu Prefecture, Tibet	-	Illumina Ovine SNP50K (54,241 SNPs) BeadChip	50K chip		Hu et al., 2019
ZNS200	SAMC062170	PRJCA001252	Ovis aries	Tibetan sheep	-	Nagqu Prefecture, Tibet	-	Illumina Ovine SNP50K (54,241 SNPs) BeadChip	50K chip		Hu et al., 2019
ZNS201	SAMC062171	PRJCA001252	Ovis aries	Tibetan sheep	-	Nagqu Prefecture, Tibet	-	Illumina Ovine SNP50K (54,241 SNPs) BeadChip	50K chip		Hu et al., 2019
ZNS202	SAMC062172	PRJCA001252	Ovis aries	Tibetan sheep	-	Nagqu Prefecture, Tibet	-	Illumina Ovine SNP50K (54,241 SNPs) BeadChip	50K chip		Hu et al., 2019
ZNS203	SAMC062173	PRJCA001252	Ovis aries	Tibetan sheep	-	Nagqu Prefecture, Tibet	-	Illumina Ovine SNP50K (54,241 SNPs) BeadChip	50K chip		Hu et al., 2019
ZNS205	SAMC062174	PRJCA001252	Ovis aries	Tibetan sheep	-	Nagqu Prefecture, Tibet	-	Illumina Ovine SNP50K (54,241 SNPs) BeadChip	50K chip		Hu et al., 2019
ZNS206	SAMC062175	PRJCA001252	Ovis aries	Tibetan sheep	-	Nagqu Prefecture, Tibet	-	Illumina Ovine SNP50K (54,241 SNPs) BeadChip	50K chip		Hu et al., 2019
ZNS207	SAMC062176	PRJCA001252	Ovis aries	Tibetan sheep	-	Nagqu Prefecture, Tibet	-	Illumina Ovine SNP50K (54,241 SNPs) BeadChip	50K chip		Hu et al., 2019
ZNS211	SAMC062177	PRJCA001252	Ovis aries	Tibetan sheep	-	Nagqu Prefecture, Tibet	-	Illumina Ovine SNP50K (54,241 SNPs) BeadChip	50K chip		Hu et al., 2019
ZNS212	SAMC062178	PRJCA001252	Ovis aries	Tibetan sheep	-	Nagqu Prefecture, Tibet	-	Illumina Ovine SNP50K (54,241 SNPs) BeadChip	50K chip		Hu et al., 2019
ZNS213	SAMC062179	PRJCA001252	Ovis aries	Tibetan sheep	-	Nagqu Prefecture, Tibet	-	Illumina Ovine SNP50K (54,241 SNPs) BeadChip	50K chip		Hu et al., 2019
ZNS214	SAMC062180	PRJCA001252	Ovis aries	Tibetan sheep	-	Nagqu Prefecture, Tibet	-	Illumina Ovine SNP50K (54,241 SNPs) BeadChip	50K chip		Hu et al., 2019
ZNS215	SAMC062181	PRJCA001252	Ovis aries	Tibetan sheep	-	Nagqu Prefecture, Tibet	-	Illumina Ovine SNP50K (54,241 SNPs) BeadChip	50K chip		Hu et al., 2019
ZNS216	SAMC062182	PRJCA001252	Ovis aries	Tibetan sheep	-	Nagqu Prefecture, Tibet	-	Illumina Ovine SNP50K (54,241 SNPs) BeadChip	50K chip		Hu et al., 2019
ZNS217	SAMC062183	PRJCA001252	Ovis aries	Tibetan sheep	-	Nagqu Prefecture, Tibet	-	Illumina Ovine SNP50K (54,241 SNPs) BeadChip	50K chip		Hu et al., 2019
ZNS218	SAMC062184	PRJCA001252	Ovis aries	Tibetan sheep	-	Nagqu Prefecture, Tibet	-	Illumina Ovine SNP50K (54,241 SNPs) BeadChip	50K chip		Hu et al., 2019
ZNS219	SAMC062185	PRJCA001252	Ovis aries	Tibetan sheep	-	Nagqu Prefecture, Tibet	-	Illumina Ovine SNP50K (54,241 SNPs) BeadChip	50K chip		Hu et al., 2019
ZNS220	SAMC062186	PRJCA001252	Ovis aries	Tibetan sheep	-	Nagqu Prefecture, Tibet	-	Illumina Ovine SNP50K (54,241 SNPs) BeadChip	50K chip		Hu et al., 2019
ZRA100	SAMC062187	PRJCA001252	Ovis aries	Tibetan sheep	-	Ngamring?County, Tibet	-	Illumina Ovine SNP50K (54,241 SNPs) BeadChip	50K chip		Hu et al., 2019
ZRA101	SAMC062188	PRJCA001252	Ovis aries	Tibetan sheep	-	Ngamring?County, Tibet	-	Illumina Ovine SNP50K (54,241 SNPs) BeadChip	50K chip		Hu et al., 2019
ZRA76	SAMC062189	PRJCA001252	Ovis aries	Tibetan sheep	-	Ngamring?County, Tibet	-	Illumina Ovine SNP50K (54,241 SNPs) BeadChip	50K chip		Hu et al., 2019
ZRA77	SAMC062190	PRJCA001252	Ovis aries	Tibetan sheep	-	Ngamring?County, Tibet	-	Illumina Ovine SNP50K (54,241 SNPs) BeadChip	50K chip		Hu et al., 2019
ZRA78	SAMC062191	PRJCA001252	Ovis aries	Tibetan sheep	-	Ngamring?County, Tibet	-	Illumina Ovine SNP50K (54,241 SNPs) BeadChip	50K chip		Hu et al., 2019
ZRA79	SAMC062192	PRJCA001252	Ovis aries	Tibetan sheep	-	Ngamring?County, Tibet	-	Illumina Ovine SNP50K (54,241 SNPs) BeadChip	50K chip		Hu et al., 2019
ZRA80	SAMC062193	PRJCA001252	Ovis aries	Tibetan sheep	-	Ngamring?County, Tibet	-	Illumina Ovine SNP50K (54,241 SNPs) BeadChip	50K chip		Hu et al., 2019
ZRA81	SAMC062194	PRJCA001252	Ovis aries	Tibetan sheep	-	Ngamring?County, Tibet	-	Illumina Ovine SNP50K (54,241 SNPs) BeadChip	50K chip		Hu et al., 2019
ZRA82	SAMC062195	PRJCA001252	Ovis aries	Tibetan sheep	-	Ngamring?County, Tibet	-	Illumina Ovine SNP50K (54,241 SNPs) BeadChip	50K chip		Hu et al., 2019
ZRA83	SAMC062196	PRJCA001252	Ovis aries	Tibetan sheep	-	Ngamring?County, Tibet	-	Illumina Ovine SNP50K (54,241 SNPs) BeadChip	50K chip		Hu et al., 2019
ZRA84	SAMC062197	PRJCA001252	Ovis aries	Tibetan sheep	-	Ngamring?County, Tibet	-	Illumina Ovine SNP50K (54,241 SNPs) BeadChip	50K chip		Hu et al., 2019
ZRA85	SAMC062198	PRJCA001252	Ovis aries	Tibetan sheep	-	Ngamring?County, Tibet	-	Illumina Ovine SNP50K (54,241 SNPs) BeadChip	50K chip		Hu et al., 2019
ZRA86	SAMC062199	PRJCA001252	Ovis aries	Tibetan sheep	-	Ngamring?County, Tibet	-	Illumina Ovine SNP50K (54,241 SNPs) BeadChip	50K chip		Hu et al., 2019
ZRA87	SAMC062200	PRJCA001252	Ovis aries	Tibetan sheep	-	Ngamring?County, Tibet	-	Illumina Ovine SNP50K (54,241 SNPs) BeadChip	50K chip		Hu et al., 2019
ZRA91	SAMC062201	PRJCA001252	Ovis aries	Tibetan sheep	-	Ngamring?County, Tibet	-	Illumina Ovine SNP50K (54,241 SNPs) BeadChip	50K chip		Hu et al., 2019
ZRA92	SAMC062202	PRJCA001252	Ovis aries	Tibetan sheep	-	Ngamring?County, Tibet	-	Illumina Ovine SNP50K (54,241 SNPs) BeadChip	50K chip		Hu et al., 2019
ZRA93	SAMC062203	PRJCA001252	Ovis aries	Tibetan sheep	-	Ngamring?County, Tibet	-	Illumina Ovine SNP50K (54,241 SNPs) BeadChip	50K chip		Hu et al., 2019
ZRA94	SAMC062204	PRJCA001252	Ovis aries	Tibetan sheep	-	Ngamring?County, Tibet	-	Illumina Ovine SNP50K (54,241 SNPs) BeadChip	50K chip		Hu et al., 2019
ZRA95	SAMC062205	PRJCA001252	Ovis aries	Tibetan sheep	-	Ngamring?County, Tibet	-	Illumina Ovine SNP50K (54,241 SNPs) BeadChip	50K chip		Hu et al., 2019
ZRA98	SAMC062206	PRJCA001252	Ovis aries	Tibetan sheep	-	Ngamring?County, Tibet	-	Illumina Ovine SNP50K (54,241 SNPs) BeadChip	50K chip		Hu et al., 2019
ZRA99	SAMC062207	PRJCA001252	Ovis aries	Tibetan sheep	-	Ngamring?County, Tibet	-	Illumina Ovine SNP50K (54,241 SNPs) BeadChip	50K chip		Hu et al., 2019
ZRJ213	SAMC062208	PRJCA001252	Ovis aries	Tibetan sheep	-	Gyangze County, Tibet	-	Illumina Ovine SNP50K (54,241 SNPs) BeadChip	50K chip		Hu et al., 2019
ZRJ215	SAMC062209	PRJCA001252	Ovis aries	Tibetan sheep	-	Gyangze County, Tibet	-	Illumina Ovine SNP50K (54,241 SNPs) BeadChip	50K chip		Hu et al., 2019
ZRJ218	SAMC062210	PRJCA001252	Ovis aries	Tibetan sheep	-	Gyangze County, Tibet	-	Illumina Ovine SNP50K (54,241 SNPs) BeadChip	50K chip		Hu et al., 2019
ZRJ220	SAMC062211	PRJCA001252	Ovis aries	Tibetan sheep	-	Gyangze County, Tibet	-	Illumina Ovine SNP50K (54,241 SNPs) BeadChip	50K chip		Hu et al., 2019
ZRJ221	SAMC062212	PRJCA001252	Ovis aries	Tibetan sheep	-	Gyangze County, Tibet	-	Illumina Ovine SNP50K (54,241 SNPs) BeadChip	50K chip		Hu et al., 2019
ZRJ222	SAMC062213	PRJCA001252	Ovis aries	Tibetan sheep	-	Gyangze County, Tibet	-	Illumina Ovine SNP50K (54,241 SNPs) BeadChip	50K chip		Hu et al., 2019
ZRJ223	SAMC062214	PRJCA001252	Ovis aries	Tibetan sheep	-	Gyangze County, Tibet	-	Illumina Ovine SNP50K (54,241 SNPs) BeadChip	50K chip		Hu et al., 2019
ZRJ224	SAMC062215	PRJCA001252	Ovis aries	Tibetan sheep	-	Gyangze County, Tibet	-	Illumina Ovine SNP50K (54,241 SNPs) BeadChip	50K chip		Hu et al., 2019
ZRJ225	SAMC062216	PRJCA001252	Ovis aries	Tibetan sheep	-	Gyangze County, Tibet	-	Illumina Ovine SNP50K (54,241 SNPs) BeadChip	50K chip		Hu et al., 2019
ZRJ226	SAMC062217	PRJCA001252	Ovis aries	Tibetan sheep	-	Gyangze County, Tibet	-	Illumina Ovine SNP50K (54,241 SNPs) BeadChip	50K chip		Hu et al., 2019
ZRJ228	SAMC062218	PRJCA001252	Ovis aries	Tibetan sheep	-	Gyangze County, Tibet	-	Illumina Ovine SNP50K (54,241 SNPs) BeadChip	50K chip		Hu et al., 2019
ZRJ229	SAMC062219	PRJCA001252	Ovis aries	Tibetan sheep	-	Gyangze County, Tibet	-	Illumina Ovine SNP50K (54,241 SNPs) BeadChip	50K chip		Hu et al., 2019
ZRJ230	SAMC062220	PRJCA001252	Ovis aries	Tibetan sheep	-	Gyangze County, Tibet	-	Illumina Ovine SNP50K (54,241 SNPs) BeadChip	50K chip		Hu et al., 2019
ZRJ231	SAMC062221	PRJCA001252	Ovis aries	Tibetan sheep	-	Gyangze County, Tibet	-	Illumina Ovine SNP50K (54,241 SNPs) BeadChip	50K chip		Hu et al., 2019
ZRJ232	SAMC062222	PRJCA001252	Ovis aries	Tibetan sheep	-	Gyangze County, Tibet	-	Illumina Ovine SNP50K (54,241 SNPs) BeadChip	50K chip		Hu et al., 2019
ZRJ234	SAMC062223	PRJCA001252	Ovis aries	Tibetan sheep	-	Gyangze County, Tibet	-	Illumina Ovine SNP50K (54,241 SNPs) BeadChip	50K chip		Hu et al., 2019
ZRJ235	SAMC062224	PRJCA001252	Ovis aries	Tibetan sheep	-	Gyangze County, Tibet	-	Illumina Ovine SNP50K (54,241 SNPs) BeadChip	50K chip		Hu et al., 2019
ZRJ239	SAMC062225	PRJCA001252	Ovis aries	Tibetan sheep	-	Gyangze County, Tibet	-	Illumina Ovine SNP50K (54,241 SNPs) BeadChip	50K chip		Hu et al., 2019
ZRJ240	SAMC062226	PRJCA001252	Ovis aries	Tibetan sheep	-	Gyangze County, Tibet	-	Illumina Ovine SNP50K (54,241 SNPs) BeadChip	50K chip		Hu et al., 2019
ZRJ242	SAMC062227	PRJCA001252	Ovis aries	Tibetan sheep	-	Gyangze County, Tibet	-	Illumina Ovine SNP50K (54,241 SNPs) BeadChip	50K chip		Hu et al., 2019
ZRK1	SAMC062228	PRJCA001252	Ovis aries	Tibetan sheep	male	Bainang County, Tibet	-	Illumina Ovine SNP50K (54,241 SNPs) BeadChip	50K chip		Zhao et al., 2017
ZRK10	SAMC062229	PRJCA001252	Ovis aries	Tibetan sheep	male	Bainang County, Tibet	-	Illumina Ovine SNP50K (54,241 SNPs) BeadChip	50K chip		Zhao et al., 2017
ZRK12	SAMC062230	PRJCA001252	Ovis aries	Tibetan sheep	female	Bainang County, Tibet	-	Illumina Ovine SNP50K (54,241 SNPs) BeadChip	50K chip		Zhao et al., 2017
ZRK14	SAMC062231	PRJCA001252	Ovis aries	Tibetan sheep	female	Bainang County, Tibet	-	Illumina Ovine SNP50K (54,241 SNPs) BeadChip	50K chip		Zhao et al., 2017
ZRK15	SAMC062232	PRJCA001252	Ovis aries	Tibetan sheep	female	Bainang County, Tibet	-	Illumina Ovine SNP50K (54,241 SNPs) BeadChip	50K chip		Zhao et al., 2017
ZRK16	SAMC062233	PRJCA001252	Ovis aries	Tibetan sheep	female	Bainang County, Tibet	-	Illumina Ovine SNP50K (54,241 SNPs) BeadChip	50K chip		Zhao et al., 2017
ZRK18	SAMC062234	PRJCA001252	Ovis aries	Tibetan sheep	female	Bainang County, Tibet	-	Illumina Ovine SNP50K (54,241 SNPs) BeadChip	50K chip		Zhao et al., 2017
ZRK19	SAMC062235	PRJCA001252	Ovis aries	Tibetan sheep	female	Bainang County, Tibet	-	Illumina Ovine SNP50K (54,241 SNPs) BeadChip	50K chip		Zhao et al., 2017
ZRK2	SAMC062236	PRJCA001252	Ovis aries	Tibetan sheep	male	Bainang County, Tibet	-	Illumina Ovine SNP50K (54,241 SNPs) BeadChip	50K chip		Zhao et al., 2017
ZRK21	SAMC062237	PRJCA001252	Ovis aries	Tibetan sheep	female	Bainang County, Tibet	-	Illumina Ovine SNP50K (54,241 SNPs) BeadChip	50K chip		Zhao et al., 2017
ZRK22	SAMC062238	PRJCA001252	Ovis aries	Tibetan sheep	female	Bainang County, Tibet	-	Illumina Ovine SNP50K (54,241 SNPs) BeadChip	50K chip		Zhao et al., 2017
ZRK23	SAMC062239	PRJCA001252	Ovis aries	Tibetan sheep	female	Bainang County, Tibet	-	Illumina Ovine SNP50K (54,241 SNPs) BeadChip	50K chip		Zhao et al., 2017
ZRK24	SAMC062240	PRJCA001252	Ovis aries	Tibetan sheep	female	Bainang County, Tibet	-	Illumina Ovine SNP50K (54,241 SNPs) BeadChip	50K chip		Zhao et al., 2017
ZRK3	SAMC062241	PRJCA001252	Ovis aries	Tibetan sheep	male	Bainang County, Tibet	-	Illumina Ovine SNP50K (54,241 SNPs) BeadChip	50K chip		Zhao et al., 2017
ZRK4	SAMC062242	PRJCA001252	Ovis aries	Tibetan sheep	male	Bainang County, Tibet	-	Illumina Ovine SNP50K (54,241 SNPs) BeadChip	50K chip		Zhao et al., 2017
ZRK5	SAMC062243	PRJCA001252	Ovis aries	Tibetan sheep	male	Bainang County, Tibet	-	Illumina Ovine SNP50K (54,241 SNPs) BeadChip	50K chip		Zhao et al., 2017
ZRK6	SAMC062244	PRJCA001252	Ovis aries	Tibetan sheep	male	Bainang County, Tibet	-	Illumina Ovine SNP50K (54,241 SNPs) BeadChip	50K chip		Zhao et al., 2017
ZRK7	SAMC062245	PRJCA001252	Ovis aries	Tibetan sheep	male	Bainang County, Tibet	-	Illumina Ovine SNP50K (54,241 SNPs) BeadChip	50K chip		Zhao et al., 2017
ZRK8	SAMC062246	PRJCA001252	Ovis aries	Tibetan sheep	male	Bainang County, Tibet	-	Illumina Ovine SNP50K (54,241 SNPs) BeadChip	50K chip		Zhao et al., 2017
ZRK9	SAMC062247	PRJCA001252	Ovis aries	Tibetan sheep	male	Bainang County, Tibet	-	Illumina Ovine SNP50K (54,241 SNPs) BeadChip	50K chip		Zhao et al., 2017
ZRS106	SAMC062248	PRJCA001252	Ovis aries	Tibetan sheep	-	Saga County, Tibet	-	Illumina Ovine SNP50K (54,241 SNPs) BeadChip	50K chip		Hu et al., 2019
ZRS107	SAMC062249	PRJCA001252	Ovis aries	Tibetan sheep	-	Saga County, Tibet	-	Illumina Ovine SNP50K (54,241 SNPs) BeadChip	50K chip		Hu et al., 2019
ZRS108	SAMC062250	PRJCA001252	Ovis aries	Tibetan sheep	-	Saga County, Tibet	-	Illumina Ovine SNP50K (54,241 SNPs) BeadChip	50K chip		Hu et al., 2019
ZRS111	SAMC062251	PRJCA001252	Ovis aries	Tibetan sheep	-	Saga County, Tibet	-	Illumina Ovine SNP50K (54,241 SNPs) BeadChip	50K chip		Hu et al., 2019
ZRS112	SAMC062252	PRJCA001252	Ovis aries	Tibetan sheep	-	Saga County, Tibet	-	Illumina Ovine SNP50K (54,241 SNPs) BeadChip	50K chip		Hu et al., 2019
ZRS115	SAMC062253	PRJCA001252	Ovis aries	Tibetan sheep	-	Saga County, Tibet	-	Illumina Ovine SNP50K (54,241 SNPs) BeadChip	50K chip		Hu et al., 2019
ZRS116	SAMC062254	PRJCA001252	Ovis aries	Tibetan sheep	-	Saga County, Tibet	-	Illumina Ovine SNP50K (54,241 SNPs) BeadChip	50K chip		Hu et al., 2019
ZRS117	SAMC062255	PRJCA001252	Ovis aries	Tibetan sheep	-	Saga County, Tibet	-	Illumina Ovine SNP50K (54,241 SNPs) BeadChip	50K chip		Hu et al., 2019
ZRS118	SAMC062256	PRJCA001252	Ovis aries	Tibetan sheep	-	Saga County, Tibet	-	Illumina Ovine SNP50K (54,241 SNPs) BeadChip	50K chip		Hu et al., 2019
ZRS121	SAMC062257	PRJCA001252	Ovis aries	Tibetan sheep	-	Saga County, Tibet	-	Illumina Ovine SNP50K (54,241 SNPs) BeadChip	50K chip		Hu et al., 2019
ZRS122	SAMC062258	PRJCA001252	Ovis aries	Tibetan sheep	-	Saga County, Tibet	-	Illumina Ovine SNP50K (54,241 SNPs) BeadChip	50K chip		Hu et al., 2019
ZRS124	SAMC062259	PRJCA001252	Ovis aries	Tibetan sheep	-	Saga County, Tibet	-	Illumina Ovine SNP50K (54,241 SNPs) BeadChip	50K chip		Hu et al., 2019
ZRS126	SAMC062260	PRJCA001252	Ovis aries	Tibetan sheep	-	Saga County, Tibet	-	Illumina Ovine SNP50K (54,241 SNPs) BeadChip	50K chip		Hu et al., 2019
ZRS127	SAMC062261	PRJCA001252	Ovis aries	Tibetan sheep	-	Saga County, Tibet	-	Illumina Ovine SNP50K (54,241 SNPs) BeadChip	50K chip		Hu et al., 2019
ZRS128	SAMC062262	PRJCA001252	Ovis aries	Tibetan sheep	-	Saga County, Tibet	-	Illumina Ovine SNP50K (54,241 SNPs) BeadChip	50K chip		Hu et al., 2019
ZRS129	SAMC062263	PRJCA001252	Ovis aries	Tibetan sheep	-	Saga County, Tibet	-	Illumina Ovine SNP50K (54,241 SNPs) BeadChip	50K chip		Hu et al., 2019
ZRS130	SAMC062264	PRJCA001252	Ovis aries	Tibetan sheep	-	Saga County, Tibet	-	Illumina Ovine SNP50K (54,241 SNPs) BeadChip	50K chip		Hu et al., 2019
ZRS131	SAMC062265	PRJCA001252	Ovis aries	Tibetan sheep	-	Saga County, Tibet	-	Illumina Ovine SNP50K (54,241 SNPs) BeadChip	50K chip		Hu et al., 2019
ZRS132	SAMC062266	PRJCA001252	Ovis aries	Tibetan sheep	-	Saga County, Tibet	-	Illumina Ovine SNP50K (54,241 SNPs) BeadChip	50K chip		Hu et al., 2019
ZRS133	SAMC062267	PRJCA001252	Ovis aries	Tibetan sheep	-	Saga County, Tibet	-	Illumina Ovine SNP50K (54,241 SNPs) BeadChip	50K chip		Hu et al., 2019
ZRS134	SAMC062268	PRJCA001252	Ovis aries	Tibetan sheep	-	Saga County, Tibet	-	Illumina Ovine SNP50K (54,241 SNPs) BeadChip	50K chip		Hu et al., 2019
ZSC46	SAMC062269	PRJCA001252	Ovis aries	Tibetan sheep	-	Comai County, Tibet	-	Illumina Ovine SNP50K (54,241 SNPs) BeadChip	50K chip		Hu et al., 2019
ZSC47	SAMC062270	PRJCA001252	Ovis aries	Tibetan sheep	-	Comai County, Tibet	-	Illumina Ovine SNP50K (54,241 SNPs) BeadChip	50K chip		Hu et al., 2019
ZSC48	SAMC062271	PRJCA001252	Ovis aries	Tibetan sheep	-	Comai County, Tibet	-	Illumina Ovine SNP50K (54,241 SNPs) BeadChip	50K chip		Hu et al., 2019
ZSC49	SAMC062272	PRJCA001252	Ovis aries	Tibetan sheep	-	Comai County, Tibet	-	Illumina Ovine SNP50K (54,241 SNPs) BeadChip	50K chip		Hu et al., 2019
ZSC50	SAMC062273	PRJCA001252	Ovis aries	Tibetan sheep	-	Comai County, Tibet	-	Illumina Ovine SNP50K (54,241 SNPs) BeadChip	50K chip		Hu et al., 2019
ZSC51	SAMC062274	PRJCA001252	Ovis aries	Tibetan sheep	-	Comai County, Tibet	-	Illumina Ovine SNP50K (54,241 SNPs) BeadChip	50K chip		Hu et al., 2019
ZSC52	SAMC062275	PRJCA001252	Ovis aries	Tibetan sheep	-	Comai County, Tibet	-	Illumina Ovine SNP50K (54,241 SNPs) BeadChip	50K chip		Hu et al., 2019
ZSC53	SAMC062276	PRJCA001252	Ovis aries	Tibetan sheep	-	Comai County, Tibet	-	Illumina Ovine SNP50K (54,241 SNPs) BeadChip	50K chip		Hu et al., 2019
ZSC54	SAMC062277	PRJCA001252	Ovis aries	Tibetan sheep	-	Comai County, Tibet	-	Illumina Ovine SNP50K (54,241 SNPs) BeadChip	50K chip		Hu et al., 2019
ZSC55	SAMC062278	PRJCA001252	Ovis aries	Tibetan sheep	-	Comai County, Tibet	-	Illumina Ovine SNP50K (54,241 SNPs) BeadChip	50K chip		Hu et al., 2019
ZSC61	SAMC062279	PRJCA001252	Ovis aries	Tibetan sheep	-	Comai County, Tibet	-	Illumina Ovine SNP50K (54,241 SNPs) BeadChip	50K chip		Hu et al., 2019
ZSC62	SAMC062280	PRJCA001252	Ovis aries	Tibetan sheep	-	Comai County, Tibet	-	Illumina Ovine SNP50K (54,241 SNPs) BeadChip	50K chip		Hu et al., 2019
ZSC63	SAMC062281	PRJCA001252	Ovis aries	Tibetan sheep	-	Comai County, Tibet	-	Illumina Ovine SNP50K (54,241 SNPs) BeadChip	50K chip		Hu et al., 2019
ZSC64	SAMC062282	PRJCA001252	Ovis aries	Tibetan sheep	-	Comai County, Tibet	-	Illumina Ovine SNP50K (54,241 SNPs) BeadChip	50K chip		Hu et al., 2019
ZSC65	SAMC062283	PRJCA001252	Ovis aries	Tibetan sheep	-	Comai County, Tibet	-	Illumina Ovine SNP50K (54,241 SNPs) BeadChip	50K chip		Hu et al., 2019
ZSC66	SAMC062284	PRJCA001252	Ovis aries	Tibetan sheep	-	Comai County, Tibet	-	Illumina Ovine SNP50K (54,241 SNPs) BeadChip	50K chip		Hu et al., 2019
ZSC67	SAMC062285	PRJCA001252	Ovis aries	Tibetan sheep	-	Comai County, Tibet	-	Illumina Ovine SNP50K (54,241 SNPs) BeadChip	50K chip		Hu et al., 2019
ZSC68	SAMC062286	PRJCA001252	Ovis aries	Tibetan sheep	-	Comai County, Tibet	-	Illumina Ovine SNP50K (54,241 SNPs) BeadChip	50K chip		Hu et al., 2019
ZSC69	SAMC062287	PRJCA001252	Ovis aries	Tibetan sheep	-	Comai County, Tibet	-	Illumina Ovine SNP50K (54,241 SNPs) BeadChip	50K chip		Hu et al., 2019
ZSC70	SAMC062288	PRJCA001252	Ovis aries	Tibetan sheep	-	Comai County, Tibet	-	Illumina Ovine SNP50K (54,241 SNPs) BeadChip	50K chip		Hu et al., 2019
ZSN31	SAMC062289	PRJCA001252	Ovis aries	Tibetan sheep	male	Nedong County, Tibet	-	Illumina Ovine SNP50K (54,241 SNPs) BeadChip	50K chip		Hu et al., 2019
ZSN32	SAMC062290	PRJCA001252	Ovis aries	Tibetan sheep	male	Nedong County, Tibet	-	Illumina Ovine SNP50K (54,241 SNPs) BeadChip	50K chip		Hu et al., 2019
ZSN33	SAMC062291	PRJCA001252	Ovis aries	Tibetan sheep	male	Nedong County, Tibet	-	Illumina Ovine SNP50K (54,241 SNPs) BeadChip	50K chip		Hu et al., 2019
ZSN34	SAMC062292	PRJCA001252	Ovis aries	Tibetan sheep	male	Nedong County, Tibet	-	Illumina Ovine SNP50K (54,241 SNPs) BeadChip	50K chip		Hu et al., 2019
ZSN35	SAMC062293	PRJCA001252	Ovis aries	Tibetan sheep	male	Nedong County, Tibet	-	Illumina Ovine SNP50K (54,241 SNPs) BeadChip	50K chip		Hu et al., 2019
ZSN36	SAMC062294	PRJCA001252	Ovis aries	Tibetan sheep	male	Nedong County, Tibet	-	Illumina Ovine SNP50K (54,241 SNPs) BeadChip	50K chip		Hu et al., 2019
ZSN37	SAMC062295	PRJCA001252	Ovis aries	Tibetan sheep	male	Nedong County, Tibet	-	Illumina Ovine SNP50K (54,241 SNPs) BeadChip	50K chip		Hu et al., 2019
ZSN38	SAMC062296	PRJCA001252	Ovis aries	Tibetan sheep	male	Nedong County, Tibet	-	Illumina Ovine SNP50K (54,241 SNPs) BeadChip	50K chip		Hu et al., 2019
ZSN39	SAMC062297	PRJCA001252	Ovis aries	Tibetan sheep	male	Nedong County, Tibet	-	Illumina Ovine SNP50K (54,241 SNPs) BeadChip	50K chip		Hu et al., 2019
ZSN40	SAMC062298	PRJCA001252	Ovis aries	Tibetan sheep	male	Nedong County, Tibet	-	Illumina Ovine SNP50K (54,241 SNPs) BeadChip	50K chip		Hu et al., 2019
ZSN41	SAMC062299	PRJCA001252	Ovis aries	Tibetan sheep	male	Nedong County, Tibet	-	Illumina Ovine SNP50K (54,241 SNPs) BeadChip	50K chip		Hu et al., 2019
ZSN42	SAMC062300	PRJCA001252	Ovis aries	Tibetan sheep	male	Nedong County, Tibet	-	Illumina Ovine SNP50K (54,241 SNPs) BeadChip	50K chip		Hu et al., 2019
ZSN43	SAMC062301	PRJCA001252	Ovis aries	Tibetan sheep	male	Nedong County, Tibet	-	Illumina Ovine SNP50K (54,241 SNPs) BeadChip	50K chip		Hu et al., 2019
ZSN44	SAMC062302	PRJCA001252	Ovis aries	Tibetan sheep	male	Nedong County, Tibet	-	Illumina Ovine SNP50K (54,241 SNPs) BeadChip	50K chip		Hu et al., 2019
ZSN45	SAMC062303	PRJCA001252	Ovis aries	Tibetan sheep	male	Nedong County, Tibet	-	Illumina Ovine SNP50K (54,241 SNPs) BeadChip	50K chip		Hu et al., 2019
DLS DLS355	SAMC062304	PRJCA001253	Ovis aries	Duolang sheep	female	Aksu region of Xinjiang province, China	ear	Illumina Ovine Infinium HD SNP BeadChip	600k chip		Gao et al., 2018
DLS DLS.DLS249	SAMC062305	PRJCA001253	Ovis aries	Duolang sheep	female	Aksu region of Xinjiang province, China	ear	Illumina Ovine Infinium HD SNP BeadChip	600k chip		Gao et al., 2018
DLS DLS.DLS302	SAMC062306	PRJCA001253	Ovis aries	Duolang sheep	male	Aksu region of Xinjiang province, China	ear	Illumina Ovine Infinium HD SNP BeadChip	600k chip		Gao et al., 2018
DLS DLS.DLS305	SAMC062307	PRJCA001253	Ovis aries	Duolang sheep	male	Aksu region of Xinjiang province, China	ear	Illumina Ovine Infinium HD SNP BeadChip	600k chip		Gao et al., 2018
DLS DLS.DLS309	SAMC062308	PRJCA001253	Ovis aries	Duolang sheep	male	Aksu region of Xinjiang province, China	ear	Illumina Ovine Infinium HD SNP BeadChip	600k chip		Gao et al., 2018
DLS DLS.DLS311	SAMC062309	PRJCA001253	Ovis aries	Duolang sheep	male	Aksu region of Xinjiang province, China	ear	Illumina Ovine Infinium HD SNP BeadChip	600k chip		Gao et al., 2018
DLS DLS.DLS313	SAMC062310	PRJCA001253	Ovis aries	Duolang sheep	male	Aksu region of Xinjiang province, China	ear	Illumina Ovine Infinium HD SNP BeadChip	600k chip		Gao et al., 2018
DLS DLS.DLS316	SAMC062311	PRJCA001253	Ovis aries	Duolang sheep	male	Aksu region of Xinjiang province, China	ear	Illumina Ovine Infinium HD SNP BeadChip	600k chip		Gao et al., 2018
DLS DLS.DLS317	SAMC062312	PRJCA001253	Ovis aries	Duolang sheep	male	Aksu region of Xinjiang province, China	ear	Illumina Ovine Infinium HD SNP BeadChip	600k chip		Gao et al., 2018
DLS DLS.DLS325	SAMC062313	PRJCA001253	Ovis aries	Duolang sheep	female	Aksu region of Xinjiang province, China	ear	Illumina Ovine Infinium HD SNP BeadChip	600k chip		Gao et al., 2018
DLS DLS.DLS326	SAMC062314	PRJCA001253	Ovis aries	Duolang sheep	female	Aksu region of Xinjiang province, China	ear	Illumina Ovine Infinium HD SNP BeadChip	600k chip		Gao et al., 2018
DLS DLS.DLS333	SAMC062315	PRJCA001253	Ovis aries	Duolang sheep	female	Aksu region of Xinjiang province, China	ear	Illumina Ovine Infinium HD SNP BeadChip	600k chip		Gao et al., 2018
DLS DLS.DLS334	SAMC062316	PRJCA001253	Ovis aries	Duolang sheep	female	Aksu region of Xinjiang province, China	ear	Illumina Ovine Infinium HD SNP BeadChip	600k chip		Gao et al., 2018
DLS DLS.DLS338	SAMC062317	PRJCA001253	Ovis aries	Duolang sheep	female	Aksu region of Xinjiang province, China	ear	Illumina Ovine Infinium HD SNP BeadChip	600k chip		Gao et al., 2018
DLS DLS.DLS348	SAMC062318	PRJCA001253	Ovis aries	Duolang sheep	female	Aksu region of Xinjiang province, China	ear	Illumina Ovine Infinium HD SNP BeadChip	600k chip		Gao et al., 2018
DLS DLS345	SAMC062319	PRJCA001253	Ovis aries	Duolang sheep	female	Aksu region of Xinjiang province, China	ear	Illumina Ovine Infinium HD SNP BeadChip	600k chip		Gao et al., 2018
DLS DLS352	SAMC062320	PRJCA001253	Ovis aries	Duolang sheep	female	Aksu region of Xinjiang province, China	ear	Illumina Ovine Infinium HD SNP BeadChip	600k chip		Gao et al., 2018
DLS DLS346	SAMC062321	PRJCA001253	Ovis aries	Duolang sheep	female	Aksu region of Xinjiang province, China	ear	Illumina Ovine Infinium HD SNP BeadChip	600k chip		Gao et al., 2018
DLS DLS353	SAMC062322	PRJCA001253	Ovis aries	Duolang sheep	female	Aksu region of Xinjiang province, China	ear	Illumina Ovine Infinium HD SNP BeadChip	600k chip		Gao et al., 2018
DLS DLS347	SAMC062323	PRJCA001253	Ovis aries	Duolang sheep	female	Aksu region of Xinjiang province, China	ear	Illumina Ovine Infinium HD SNP BeadChip	600k chip		Gao et al., 2018
DLS DLS354	SAMC062324	PRJCA001253	Ovis aries	Duolang sheep	female	Aksu region of Xinjiang province, China	ear	Illumina Ovine Infinium HD SNP BeadChip	600k chip		Gao et al., 2018
DLS DLS349	SAMC062325	PRJCA001253	Ovis aries	Duolang sheep	female	Aksu region of Xinjiang province, China	ear	Illumina Ovine Infinium HD SNP BeadChip	600k chip		Gao et al., 2018
DLS DLS356	SAMC062326	PRJCA001253	Ovis aries	Duolang sheep	female	Aksu region of Xinjiang province, China	ear	Illumina Ovine Infinium HD SNP BeadChip	600k chip		Gao et al., 2018
DLS DLS350	SAMC062327	PRJCA001253	Ovis aries	Duolang sheep	female	Aksu region of Xinjiang province, China	ear	Illumina Ovine Infinium HD SNP BeadChip	600k chip		Gao et al., 2018
DLS DLS250	SAMC062328	PRJCA001253	Ovis aries	Duolang sheep	female	Aksu region of Xinjiang province, China	ear	Illumina Ovine Infinium HD SNP BeadChip	600k chip		Gao et al., 2018
DLS DLS351	SAMC062329	PRJCA001253	Ovis aries	Duolang sheep	female	Aksu region of Xinjiang province, China	ear	Illumina Ovine Infinium HD SNP BeadChip	600k chip		Gao et al., 2018
DLS DLS287	SAMC062330	PRJCA001253	Ovis aries	Duolang sheep	male	Aksu region of Xinjiang province, China	ear	Illumina Ovine Infinium HD SNP BeadChip	600k chip		Gao et al., 2018
DLS DLS274	SAMC062331	PRJCA001253	Ovis aries	Duolang sheep	male	Aksu region of Xinjiang province, China	ear	Illumina Ovine Infinium HD SNP BeadChip	600k chip		Gao et al., 2018
DLS DLS280	SAMC062332	PRJCA001253	Ovis aries	Duolang sheep	male	Aksu region of Xinjiang province, China	ear	Illumina Ovine Infinium HD SNP BeadChip	600k chip		Gao et al., 2018
DLS DLS275	SAMC062333	PRJCA001253	Ovis aries	Duolang sheep	male	Aksu region of Xinjiang province, China	ear	Illumina Ovine Infinium HD SNP BeadChip	600k chip		Gao et al., 2018
DLS DLS281	SAMC062334	PRJCA001253	Ovis aries	Duolang sheep	female	Aksu region of Xinjiang province, China	ear	Illumina Ovine Infinium HD SNP BeadChip	600k chip		Gao et al., 2018
DLS DLS276	SAMC062335	PRJCA001253	Ovis aries	Duolang sheep	male	Aksu region of Xinjiang province, China	ear	Illumina Ovine Infinium HD SNP BeadChip	600k chip		Gao et al., 2018
DLS DLS282	SAMC062336	PRJCA001253	Ovis aries	Duolang sheep	female	Aksu region of Xinjiang province, China	ear	Illumina Ovine Infinium HD SNP BeadChip	600k chip		Gao et al., 2018
DLS DLS277	SAMC062337	PRJCA001253	Ovis aries	Duolang sheep	male	Aksu region of Xinjiang province, China	ear	Illumina Ovine Infinium HD SNP BeadChip	600k chip		Gao et al., 2018
DLS DLS283	SAMC062338	PRJCA001253	Ovis aries	Duolang sheep	female	Aksu region of Xinjiang province, China	ear	Illumina Ovine Infinium HD SNP BeadChip	600k chip		Gao et al., 2018
DLS DLS278	SAMC062339	PRJCA001253	Ovis aries	Duolang sheep	male	Aksu region of Xinjiang province, China	ear	Illumina Ovine Infinium HD SNP BeadChip	600k chip		Gao et al., 2018
DLS DLS284	SAMC062340	PRJCA001253	Ovis aries	Duolang sheep	female	Aksu region of Xinjiang province, China	ear	Illumina Ovine Infinium HD SNP BeadChip	600k chip		Gao et al., 2018
DLS DLS279	SAMC062341	PRJCA001253	Ovis aries	Duolang sheep	male	Aksu region of Xinjiang province, China	ear	Illumina Ovine Infinium HD SNP BeadChip	600k chip		Gao et al., 2018
DLS DLS285	SAMC062342	PRJCA001253	Ovis aries	Duolang sheep	female	Aksu region of Xinjiang province, China	ear	Illumina Ovine Infinium HD SNP BeadChip	600k chip		Gao et al., 2018
DLS DLS298	SAMC062343	PRJCA001253	Ovis aries	Duolang sheep	male	Aksu region of Xinjiang province, China	ear	Illumina Ovine Infinium HD SNP BeadChip	600k chip		Gao et al., 2018
DLS DLS306	SAMC062344	PRJCA001253	Ovis aries	Duolang sheep	male	Aksu region of Xinjiang province, China	ear	Illumina Ovine Infinium HD SNP BeadChip	600k chip		Gao et al., 2018
DLS DLS299	SAMC062345	PRJCA001253	Ovis aries	Duolang sheep	male	Aksu region of Xinjiang province, China	ear	Illumina Ovine Infinium HD SNP BeadChip	600k chip		Gao et al., 2018
DLS DLS307	SAMC062346	PRJCA001253	Ovis aries	Duolang sheep	male	Aksu region of Xinjiang province, China	ear	Illumina Ovine Infinium HD SNP BeadChip	600k chip		Gao et al., 2018
DLS DLS300	SAMC062347	PRJCA001253	Ovis aries	Duolang sheep	male	Aksu region of Xinjiang province, China	ear	Illumina Ovine Infinium HD SNP BeadChip	600k chip		Gao et al., 2018
DLS DLS308	SAMC062348	PRJCA001253	Ovis aries	Duolang sheep	male	Aksu region of Xinjiang province, China	ear	Illumina Ovine Infinium HD SNP BeadChip	600k chip		Gao et al., 2018
DLS DLS301	SAMC062349	PRJCA001253	Ovis aries	Duolang sheep	male	Aksu region of Xinjiang province, China	ear	Illumina Ovine Infinium HD SNP BeadChip	600k chip		Gao et al., 2018
DLS DLS310	SAMC062350	PRJCA001253	Ovis aries	Duolang sheep	male	Aksu region of Xinjiang province, China	ear	Illumina Ovine Infinium HD SNP BeadChip	600k chip		Gao et al., 2018
DLS DLS303	SAMC062351	PRJCA001253	Ovis aries	Duolang sheep	male	Aksu region of Xinjiang province, China	ear	Illumina Ovine Infinium HD SNP BeadChip	600k chip		Gao et al., 2018
DLS DLS312	SAMC062352	PRJCA001253	Ovis aries	Duolang sheep	male	Aksu region of Xinjiang province, China	ear	Illumina Ovine Infinium HD SNP BeadChip	600k chip		Gao et al., 2018
DLS DLS304	SAMC062353	PRJCA001253	Ovis aries	Duolang sheep	male	Aksu region of Xinjiang province, China	ear	Illumina Ovine Infinium HD SNP BeadChip	600k chip		Gao et al., 2018
DLS DLS314	SAMC062354	PRJCA001253	Ovis aries	Duolang sheep	male	Aksu region of Xinjiang province, China	ear	Illumina Ovine Infinium HD SNP BeadChip	600k chip		Gao et al., 2018
DLS DLS315	SAMC062355	PRJCA001253	Ovis aries	Duolang sheep	male	Aksu region of Xinjiang province, China	ear	Illumina Ovine Infinium HD SNP BeadChip	600k chip		Gao et al., 2018
DLS DLS323	SAMC062356	PRJCA001253	Ovis aries	Duolang sheep	male	Aksu region of Xinjiang province, China	ear	Illumina Ovine Infinium HD SNP BeadChip	600k chip		Gao et al., 2018
DLS DLS318	SAMC062357	PRJCA001253	Ovis aries	Duolang sheep	male	Aksu region of Xinjiang province, China	ear	Illumina Ovine Infinium HD SNP BeadChip	600k chip		Gao et al., 2018
DLS DLS324	SAMC062358	PRJCA001253	Ovis aries	Duolang sheep	male	Aksu region of Xinjiang province, China	ear	Illumina Ovine Infinium HD SNP BeadChip	600k chip		Gao et al., 2018
DLS DLS319	SAMC062359	PRJCA001253	Ovis aries	Duolang sheep	male	Aksu region of Xinjiang province, China	ear	Illumina Ovine Infinium HD SNP BeadChip	600k chip		Gao et al., 2018
DLS DLS327	SAMC062360	PRJCA001253	Ovis aries	Duolang sheep	female	Aksu region of Xinjiang province, China	ear	Illumina Ovine Infinium HD SNP BeadChip	600k chip		Gao et al., 2018
DLS DLS320	SAMC062361	PRJCA001253	Ovis aries	Duolang sheep	male	Aksu region of Xinjiang province, China	ear	Illumina Ovine Infinium HD SNP BeadChip	600k chip		Gao et al., 2018
DLS DLS328	SAMC062362	PRJCA001253	Ovis aries	Duolang sheep	female	Aksu region of Xinjiang province, China	ear	Illumina Ovine Infinium HD SNP BeadChip	600k chip		Gao et al., 2018
DLS DLS321	SAMC062363	PRJCA001253	Ovis aries	Duolang sheep	male	Aksu region of Xinjiang province, China	ear	Illumina Ovine Infinium HD SNP BeadChip	600k chip		Gao et al., 2018
DLS DLS329	SAMC062364	PRJCA001253	Ovis aries	Duolang sheep	female	Aksu region of Xinjiang province, China	ear	Illumina Ovine Infinium HD SNP BeadChip	600k chip		Gao et al., 2018
DLS DLS322	SAMC062365	PRJCA001253	Ovis aries	Duolang sheep	male	Aksu region of Xinjiang province, China	ear	Illumina Ovine Infinium HD SNP BeadChip	600k chip		Gao et al., 2018
DLS DLS330	SAMC062366	PRJCA001253	Ovis aries	Duolang sheep	female	Aksu region of Xinjiang province, China	ear	Illumina Ovine Infinium HD SNP BeadChip	600k chip		Gao et al., 2018
DLS DLS262	SAMC062367	PRJCA001253	Ovis aries	Duolang sheep	female	Aksu region of Xinjiang province, China	ear	Illumina Ovine Infinium HD SNP BeadChip	600k chip		Gao et al., 2018
DLS DLS268	SAMC062368	PRJCA001253	Ovis aries	Duolang sheep	male	Aksu region of Xinjiang province, China	ear	Illumina Ovine Infinium HD SNP BeadChip	600k chip		Gao et al., 2018
DLS DLS263	SAMC062369	PRJCA001253	Ovis aries	Duolang sheep	female	Aksu region of Xinjiang province, China	ear	Illumina Ovine Infinium HD SNP BeadChip	600k chip		Gao et al., 2018
DLS DLS269	SAMC062370	PRJCA001253	Ovis aries	Duolang sheep	male	Aksu region of Xinjiang province, China	ear	Illumina Ovine Infinium HD SNP BeadChip	600k chip		Gao et al., 2018
DLS DLS264	SAMC062371	PRJCA001253	Ovis aries	Duolang sheep	female	Aksu region of Xinjiang province, China	ear	Illumina Ovine Infinium HD SNP BeadChip	600k chip		Gao et al., 2018
DLS DLS270	SAMC062372	PRJCA001253	Ovis aries	Duolang sheep	male	Aksu region of Xinjiang province, China	ear	Illumina Ovine Infinium HD SNP BeadChip	600k chip		Gao et al., 2018
DLS DLS265	SAMC062373	PRJCA001253	Ovis aries	Duolang sheep	female	Aksu region of Xinjiang province, China	ear	Illumina Ovine Infinium HD SNP BeadChip	600k chip		Gao et al., 2018
DLS DLS271	SAMC062374	PRJCA001253	Ovis aries	Duolang sheep	male	Aksu region of Xinjiang province, China	ear	Illumina Ovine Infinium HD SNP BeadChip	600k chip		Gao et al., 2018
DLS DLS266	SAMC062375	PRJCA001253	Ovis aries	Duolang sheep	female	Aksu region of Xinjiang province, China	ear	Illumina Ovine Infinium HD SNP BeadChip	600k chip		Gao et al., 2018
DLS DLS272	SAMC062376	PRJCA001253	Ovis aries	Duolang sheep	male	Aksu region of Xinjiang province, China	ear	Illumina Ovine Infinium HD SNP BeadChip	600k chip		Gao et al., 2018
DLS DLS267	SAMC062377	PRJCA001253	Ovis aries	Duolang sheep	male	Aksu region of Xinjiang province, China	ear	Illumina Ovine Infinium HD SNP BeadChip	600k chip		Gao et al., 2018
DLS DLS273	SAMC062378	PRJCA001253	Ovis aries	Duolang sheep	male	Aksu region of Xinjiang province, China	ear	Illumina Ovine Infinium HD SNP BeadChip	600k chip		Gao et al., 2018
DLS DLS251	SAMC062379	PRJCA001253	Ovis aries	Duolang sheep	female	Aksu region of Xinjiang province, China	ear	Illumina Ovine Infinium HD SNP BeadChip	600k chip		Gao et al., 2018
DLS DLS256	SAMC062380	PRJCA001253	Ovis aries	Duolang sheep	female	Aksu region of Xinjiang province, China	ear	Illumina Ovine Infinium HD SNP BeadChip	600k chip		Gao et al., 2018
DLS DLS252	SAMC062381	PRJCA001253	Ovis aries	Duolang sheep	female	Aksu region of Xinjiang province, China	ear	Illumina Ovine Infinium HD SNP BeadChip	600k chip		Gao et al., 2018
DLS DLS257	SAMC062382	PRJCA001253	Ovis aries	Duolang sheep	female	Aksu region of Xinjiang province, China	ear	Illumina Ovine Infinium HD SNP BeadChip	600k chip		Gao et al., 2018
DLS DLS253	SAMC062383	PRJCA001253	Ovis aries	Duolang sheep	female	Aksu region of Xinjiang province, China	ear	Illumina Ovine Infinium HD SNP BeadChip	600k chip		Gao et al., 2018
DLS DLS258	SAMC062384	PRJCA001253	Ovis aries	Duolang sheep	female	Aksu region of Xinjiang province, China	ear	Illumina Ovine Infinium HD SNP BeadChip	600k chip		Gao et al., 2018
DLS DLS259	SAMC062385	PRJCA001253	Ovis aries	Duolang sheep	female	Aksu region of Xinjiang province, China	ear	Illumina Ovine Infinium HD SNP BeadChip	600k chip		Gao et al., 2018
DLS DLS254	SAMC062386	PRJCA001253	Ovis aries	Duolang sheep	female	Aksu region of Xinjiang province, China	ear	Illumina Ovine Infinium HD SNP BeadChip	600k chip		Gao et al., 2018
DLS DLS260	SAMC062387	PRJCA001253	Ovis aries	Duolang sheep	female	Aksu region of Xinjiang province, China	ear	Illumina Ovine Infinium HD SNP BeadChip	600k chip		Gao et al., 2018
DLS DLS255	SAMC062388	PRJCA001253	Ovis aries	Duolang sheep	female	Aksu region of Xinjiang province, China	ear	Illumina Ovine Infinium HD SNP BeadChip	600k chip		Gao et al., 2018
DLS DLS261	SAMC062389	PRJCA001253	Ovis aries	Duolang sheep	female	Aksu region of Xinjiang province, China	ear	Illumina Ovine Infinium HD SNP BeadChip	600k chip		Gao et al., 2018
DLS DLS331	SAMC062390	PRJCA001253	Ovis aries	Duolang sheep	female	Aksu region of Xinjiang province, China	ear	Illumina Ovine Infinium HD SNP BeadChip	600k chip		Gao et al., 2018
DLS DLS340	SAMC062391	PRJCA001253	Ovis aries	Duolang sheep	female	Aksu region of Xinjiang province, China	ear	Illumina Ovine Infinium HD SNP BeadChip	600k chip		Gao et al., 2018
DLS DLS332	SAMC062392	PRJCA001253	Ovis aries	Duolang sheep	female	Aksu region of Xinjiang province, China	ear	Illumina Ovine Infinium HD SNP BeadChip	600k chip		Gao et al., 2018
DLS DLS341	SAMC062393	PRJCA001253	Ovis aries	Duolang sheep	female	Aksu region of Xinjiang province, China	ear	Illumina Ovine Infinium HD SNP BeadChip	600k chip		Gao et al., 2018
DLS DLS335	SAMC062394	PRJCA001253	Ovis aries	Duolang sheep	female	Aksu region of Xinjiang province, China	ear	Illumina Ovine Infinium HD SNP BeadChip	600k chip		Gao et al., 2018
DLS DLS342	SAMC062395	PRJCA001253	Ovis aries	Duolang sheep	female	Aksu region of Xinjiang province, China	ear	Illumina Ovine Infinium HD SNP BeadChip	600k chip		Gao et al., 2018
DLS DLS336	SAMC062396	PRJCA001253	Ovis aries	Duolang sheep	female	Aksu region of Xinjiang province, China	ear	Illumina Ovine Infinium HD SNP BeadChip	600k chip		Gao et al., 2018
DLS DLS343	SAMC062397	PRJCA001253	Ovis aries	Duolang sheep	female	Aksu region of Xinjiang province, China	ear	Illumina Ovine Infinium HD SNP BeadChip	600k chip		Gao et al., 2018
DLS DLS337	SAMC062398	PRJCA001253	Ovis aries	Duolang sheep	female	Aksu region of Xinjiang province, China	ear	Illumina Ovine Infinium HD SNP BeadChip	600k chip		Gao et al., 2018
DLS DLS344	SAMC062399	PRJCA001253	Ovis aries	Duolang sheep	female	Aksu region of Xinjiang province, China	ear	Illumina Ovine Infinium HD SNP BeadChip	600k chip		Gao et al., 2018
DLS DLS339	SAMC062400	PRJCA001253	Ovis aries	Duolang sheep	female	Aksu region of Xinjiang province, China	ear	Illumina Ovine Infinium HD SNP BeadChip	600k chip		Gao et al., 2018
DLS DLS286	SAMC062401	PRJCA001253	Ovis aries	Duolang sheep	female	Aksu region of Xinjiang province, China	ear	Illumina Ovine Infinium HD SNP BeadChip	600k chip		Gao et al., 2018
DLS DLS292	SAMC062402	PRJCA001253	Ovis aries	Duolang sheep	male	Aksu region of Xinjiang province, China	ear	Illumina Ovine Infinium HD SNP BeadChip	600k chip		Gao et al., 2018
DLS DLS288	SAMC062403	PRJCA001253	Ovis aries	Duolang sheep	male	Aksu region of Xinjiang province, China	ear	Illumina Ovine Infinium HD SNP BeadChip	600k chip		Gao et al., 2018
DLS DLS293	SAMC062404	PRJCA001253	Ovis aries	Duolang sheep	male	Aksu region of Xinjiang province, China	ear	Illumina Ovine Infinium HD SNP BeadChip	600k chip		Gao et al., 2018
DLS DLS289	SAMC062405	PRJCA001253	Ovis aries	Duolang sheep	male	Aksu region of Xinjiang province, China	ear	Illumina Ovine Infinium HD SNP BeadChip	600k chip		Gao et al., 2018
DLS DLS294	SAMC062406	PRJCA001253	Ovis aries	Duolang sheep	male	Aksu region of Xinjiang province, China	ear	Illumina Ovine Infinium HD SNP BeadChip	600k chip		Gao et al., 2018
DLS DLS290	SAMC062407	PRJCA001253	Ovis aries	Duolang sheep	male	Aksu region of Xinjiang province, China	ear	Illumina Ovine Infinium HD SNP BeadChip	600k chip		Gao et al., 2018
DLS DLS295	SAMC062408	PRJCA001253	Ovis aries	Duolang sheep	male	Aksu region of Xinjiang province, China	ear	Illumina Ovine Infinium HD SNP BeadChip	600k chip		Gao et al., 2018
DLS DLS291	SAMC062409	PRJCA001253	Ovis aries	Duolang sheep	male	Aksu region of Xinjiang province, China	ear	Illumina Ovine Infinium HD SNP BeadChip	600k chip		Gao et al., 2018
DLS DLS296	SAMC062410	PRJCA001253	Ovis aries	Duolang sheep	male	Aksu region of Xinjiang province, China	ear	Illumina Ovine Infinium HD SNP BeadChip	600k chip		Gao et al., 2018
DLS DLS297	SAMC062411	PRJCA001253	Ovis aries	Duolang sheep	male	Aksu region of Xinjiang province, China	ear	Illumina Ovine Infinium HD SNP BeadChip	600k chip		Gao et al., 2018
DLS DLS237	SAMC062412	PRJCA001253	Ovis aries	Duolang sheep	female	Aksu region of Xinjiang province, China	ear	Illumina Ovine Infinium HD SNP BeadChip	600k chip		Gao et al., 2018
DLS DLS243	SAMC062413	PRJCA001253	Ovis aries	Duolang sheep	female	Aksu region of Xinjiang province, China	ear	Illumina Ovine Infinium HD SNP BeadChip	600k chip		Gao et al., 2018
DLS DLS238	SAMC062414	PRJCA001253	Ovis aries	Duolang sheep	female	Aksu region of Xinjiang province, China	ear	Illumina Ovine Infinium HD SNP BeadChip	600k chip		Gao et al., 2018
DLS DLS244	SAMC062415	PRJCA001253	Ovis aries	Duolang sheep	female	Aksu region of Xinjiang province, China	ear	Illumina Ovine Infinium HD SNP BeadChip	600k chip		Gao et al., 2018
DLS DLS239	SAMC062416	PRJCA001253	Ovis aries	Duolang sheep	female	Aksu region of Xinjiang province, China	ear	Illumina Ovine Infinium HD SNP BeadChip	600k chip		Gao et al., 2018
DLS DLS245	SAMC062417	PRJCA001253	Ovis aries	Duolang sheep	female	Aksu region of Xinjiang province, China	ear	Illumina Ovine Infinium HD SNP BeadChip	600k chip		Gao et al., 2018
DLS DLS240	SAMC062418	PRJCA001253	Ovis aries	Duolang sheep	female	Aksu region of Xinjiang province, China	ear	Illumina Ovine Infinium HD SNP BeadChip	600k chip		Gao et al., 2018
DLS DLS246	SAMC062419	PRJCA001253	Ovis aries	Duolang sheep	female	Aksu region of Xinjiang province, China	ear	Illumina Ovine Infinium HD SNP BeadChip	600k chip		Gao et al., 2018
DLS DLS241	SAMC062420	PRJCA001253	Ovis aries	Duolang sheep	female	Aksu region of Xinjiang province, China	ear	Illumina Ovine Infinium HD SNP BeadChip	600k chip		Gao et al., 2018
DLS DLS247	SAMC062421	PRJCA001253	Ovis aries	Duolang sheep	female	Aksu region of Xinjiang province, China	ear	Illumina Ovine Infinium HD SNP BeadChip	600k chip		Gao et al., 2018
DLS DLS242	SAMC062422	PRJCA001253	Ovis aries	Duolang sheep	female	Aksu region of Xinjiang province, China	ear	Illumina Ovine Infinium HD SNP BeadChip	600k chip		Gao et al., 2018
DLS DLS248	SAMC062423	PRJCA001253	Ovis aries	Duolang sheep	female	Aksu region of Xinjiang province, China	ear	Illumina Ovine Infinium HD SNP BeadChip	600k chip		Gao et al., 2018
SOMICS.FINN203	SAMC062424	PRJCA001253	Ovis aries	Finnsheep	female	Finnland	ear	Illumina Ovine Infinium HD SNP BeadChip	600k chip		Xu et al., 2018
SOMICS.FINN204	SAMC062425	PRJCA001253	Ovis aries	Finnsheep	female	Finnland	ear	Illumina Ovine Infinium HD SNP BeadChip	600k chip		Xu et al., 2018
SOMICS.FINN211	SAMC062426	PRJCA001253	Ovis aries	Finnsheep	female	Finnland	ear	Illumina Ovine Infinium HD SNP BeadChip	600k chip		Xu et al., 2018
SOMICS.FINN212	SAMC062427	PRJCA001253	Ovis aries	Finnsheep	female	Finnland	ear	Illumina Ovine Infinium HD SNP BeadChip	600k chip		Xu et al., 2018
SOMICS.FINN213	SAMC062428	PRJCA001253	Ovis aries	Finnsheep	female	Finnland	ear	Illumina Ovine Infinium HD SNP BeadChip	600k chip		Xu et al., 2018
SOMICS.FINN213.DUP.1	SAMC062429	PRJCA001253	Ovis aries	Finnsheep	female	Finnland	ear	Illumina Ovine Infinium HD SNP BeadChip	600k chip		Xu et al., 2018
SOMICS.FINN214	SAMC062430	PRJCA001253	Ovis aries	Finnsheep	female	Finnland	ear	Illumina Ovine Infinium HD SNP BeadChip	600k chip		Xu et al., 2018
SOMICS.FINN215	SAMC062431	PRJCA001253	Ovis aries	Finnsheep	female	Finnland	ear	Illumina Ovine Infinium HD SNP BeadChip	600k chip		Xu et al., 2018
SOMICS.FINN216	SAMC062432	PRJCA001253	Ovis aries	Finnsheep	female	Finnland	ear	Illumina Ovine Infinium HD SNP BeadChip	600k chip		Xu et al., 2018
SOMICS.FINN217	SAMC062433	PRJCA001253	Ovis aries	Finnsheep	female	Finnland	ear	Illumina Ovine Infinium HD SNP BeadChip	600k chip		Xu et al., 2018
SOMICS.FINN218	SAMC062434	PRJCA001253	Ovis aries	Finnsheep	female	Finnland	ear	Illumina Ovine Infinium HD SNP BeadChip	600k chip		Xu et al., 2018
[truncated: 780 more rows]

## Sheet: Table S2
Table S2 | The resource of 1,417 breeds.
Website/book name	Website Links	Number
DAD-IS 3	http://www.fao.org/dad-is/browse-by-country-and-species/en/	1386
Livestock of the world	https://www.livestockoftheworld.com/Default.asp?Screenwidth=1200	344
Wikipedia	https://en.wikipedia.org/wiki/List_of_sheep_breeds	246
Sheep101	http://www.sheep101.info/sheepbreedsa-z.html	212
Breeds of Livestock - Oklahoma State University	http://afs.okstate.edu/breeds	200
Roy's Farm	https://www.roysfarm.com/sheep-breeds/	193
Domestic Animal Genetic Resources Information System (DAGRIS)	http://dagris.ilri.cgiar.org/	8
National Sheep Association (NSA)	https://www.nationalsheep.org.uk/know-your-sheep/sheep-breeds/	78
National Infrastructure of Domestic Animal Resources	http://www.cdad-is.org.cn/	3
sheep201	http://www.sheep101.info/201/breedsAZ.html	66
Agraria	http://eng.agraria.org/	60
RaisingSheep	http://www.raisingsheep.net/sheep-breeds.html	4
Canadian Sheep Breeders Guide | Canadian Co-operative Wool Growers Limited	https://wool.ca/page/sheep-breeders-guide	47
Canadian Sheep Breeders' Association	https://www.sheepbreeders.ca/home.html	42
Zoology Notes	http://www.notesonzoology.com/india/goat-and-sheep-farming/list-of-35-popular-indian-breeds-of-sheep/1301	35
GRIT | Rural American Know-How	https://www.grit.com/	25
the Livestock Conservancy	https://livestockconservancy.org/	22
Expert System for Sheep and Goat	http://agritech.tnau.ac.in/expert_system/sheepgoat/index.html	17
Animal Genetics Training Resource (AGTR)	http://agtr.ilri.cgiar.org/	5
"Animal Genetic Resources in China: Sheep and Goats"	-	15

## Sheet: Table S3
Table S3 | Summary information of 52 publications about GWAS used for extracting associations.
PubMed	Sample	Number	Publications
22291605	736	1	Reduced lentivirus susceptibility in sheep with TMEM154 mutations
22762779	37	1	Brachygnathia, cardiomegaly and renal hypoplasia syndrome (BCRHS) in Merino sheep maps to a 1.1-megabase region on ovine chromosome OAR2
23082221	964	27	Genome-wide association identifies multiple genomic regions associated with susceptibility to and control of ovine lentivirus.
23094085	1,681	28	GWA analysis for milk production traits in dairy sheep and genetic support for a QTN influencing milk protein percentage in the LALBA gene.
23280002	378	6	A missense mutation in growth differentiation factor 9 (GDF9) is strongly associated with litter size in sheep
23512009	752	3	Genome-wide association and regional heritability mapping to identify loci underlying variation in nematode resistance and body weight in Scottish Blackface lambs
23637641	112	8	Genome-wide association studies identify two novel BMP15 mutations responsible for an atypical hyperprolificacy phenotype in sheep.
23825544	319	39	Genome-wide association studies for growth and meat production traits in sheep.
24022497	99	102	A genome-wide scan study identifies a single nucleotide substitution in ASIP associated with white versus non-white coat-colour variation in sheep (Ovis aries).
24023702	509	5	A divergent Artiodactyl MYADM-like repeat is associated with erythrocyte traits and weight of lamb weaned in domestic sheep
24236609	42	10	Genome-wide association for a dominant pigmentation gene in sheep
24260534	40	1	Identification of a 31-bp deletion in the RELN gene causing lissencephaly with Cerebellar Hypoplasia in sheep
25189245	96	2	Genome-wide association study to detect QTL for twinning rate in Baluchi sheep
25268383	765	29	Genome-wide association study for wool production traits in a Chinese Merino sheep population.
25753777	5,805	66	Heterogeneity of genetic architecture of body size traits in a free-living population.
25846889	96	14	Genome-wide association study of body weight traits in Baluchi sheep
25867089	371	44	Identification of novel loci associated with gastrointestinal parasite resistance in a Red Maasai x Dorper backcross population.
25926335	336	7	Genome-wide association study of footrot in Texel sheep
25955497	96	4	Combining GWAS and RNA-Seq approaches for detection of the Causal mutation for hereditary junctional epidermolysis Bullosa in sheep
26098909	998	8	Genome-Wide Association Identifies SLC2A9 and NLN Gene Regions as Associated with Entropion in Domestic Sheep
26272623	1,781	35	Genome-wide association study of body weight in Australian Merino sheep reveals an orthologous region on OAR6 to human and bovine genomic regions affecting height and weight
26523551	743	36	Association of methionine synthase gene polymorphisms with wool production and quality traits in Chinese Merino population
26576677	8,705	32	Genomic prediction and genome-wide association study for dagginess and host internal parasite resistance in New Zealand sheep
26767438	146	10	Genome-wide association reveals the locus responsible for four‐horned ruminant
26767563	43	7	Polyceraty (multi-horns) in Damara sheep maps to ovine chromosome 2
26791855	518	10	Detection and replication of QTL underlying resistance to gastrointestinal nematodes in adult sheep using the ovine 50K SNP array
26856324	600	34	Genome-wide association reveals QTL for growth, bone and in vivo carcass traits as assessed by computed tomography in Scottish Blackface lambs
26883901	46	10	A genome-wide association study identifies a genomic region for the polycerate phenotype in sheep (Ovis aries)
26968377	10,613	30	Detailed phenotyping identifies genes with pleiotropic effects on body composition
26990958	20	1	Genome‐wide association scan suggests basis for microtia in Awassi sheep
27427781	95	1	Mapping the four‐horned locus and testing the polled locus in three Chinese sheep breeds
28454565	459	11	Combined GWAS and guilt by association based prioritization analysis identifies functional candidate genes for body size in sheep
28677334	156	23	Genome-wide association analysis identifies the genetic basis of fat deposition in the tails of sheep (Ovis aries)
28703336	144	63	A genome-wide association study reveals candidate genes for the supernumerary nipple phenotype in sheep (Ovis aries)
28708495	123	30	Genome-wide association studies for reproductive seasonality traits in Rasa Aragonesa sheep breed
28801813	96	3	Detection of QTL for greasy fleece weight in sheep using a 50 K single nucleotide polymorphism chip
28978774	76	1	Genomic analysis of morphometric traits in bighorn sheep using the Ovine Infinium® HD SNP BeadChip
28983925	373	3	A genome-wide significant association on chromosome 2 for footrot resistance/susceptibility in Swiss White Alpine sheep.
29037276	384	8	Analysis of single nucleotide polymorphisms variation associated with important economic and computed tomography measured traits in Texel sheep.
29441598	96	1	Genome-wide association analysis reveals the common genetic locus for both the typical and atypical polycerate phenotype in Tibetan sheep.
29692799	522	22	Genome-wide association analyses highlight the potential for different genetic mechanisms for litter size among sheep breeds.
29774586	115	38	Genome-wide association study reveals novel genes for the ear size in sheep (Ovis aries)
29932070	96	14	A genome scan for quantitative trait loci affecting average daily gain and Kleiber ratio in Baluchi Sheep
30079564	122	4	Genome-wide association study to identify genomic regions affecting prolificacy in Lori-Bakhtiari sheep
30160299	40	5	Genome-wide association study reveals the locus responsible for microtia in Valle del Belice sheep breed
30616710	132	7	Genome-wide association study of birth weight in sheep
30644116	77	6	Genome-wide analysis identifies potentially causative genes explaining the phenotypic variability in Pinzirita sheep
30958977	124	5	Genome-wide association study of four composite reproductive traits in Iranian fat-tailed sheep
30983012	469	12	Genome-wide association studies for milk production traits in Valle del Belice sheep using repeated measures.
31045295	288	33	Genome-wide association studies revealed candidate genes for tail fat deposition and body size in the Hulun Buir sheep
31269896	3,590	3	Detection of genomic regions underlying resistance to gastrointestinal parasites in Australian sheep
31541548	100	19	Association study reveals Th17, Treg, and Th2 loci related to resistance to Haemonchus contortus in Florida native sheep

## Sheet: Table S4
Table S4 | Detailed information of 24 variant consequence types for variation annotation.
Consequence type	Effect	Number	Description
Transcript ablation	High	1	A feature ablation where the deleted region includes a transcript feature
Splice acceptor variant	High	4536	A splice variant that changes the 2 bases region at the 3' end of an intron
Splice donor variant	High	5800	A splice variant that changes the 2 bases region at the 5' end of an intron
Stop gained	High	7673	A sequence variant where a codon is changed, resulting in a premature stop codon
Frameshift variant	High	72360	A sequence variant which causes a disruption of the translational reading frame
Stop lost	High	1075	A sequence variant which causes an elongated transcript
Start lost	High	899	A codon variant that changes at least one base of the canonical start codon
Inframe insertion	MODERATE	8594	An inframe nonsynonymous variant that inserts bases into in the coding sequence
Inframe deletion	MODERATE	7662	An inframe nonsynonymous variant that deletes bases from the coding sequence
Missense variant	MODERATE	261406	A sequence variant causes a different amino acid sequence but the length is preserved
Protein altering variant	MODERATE	2699	A sequence variant encoded in the coding sequence
Splice region variant	LOW	81895	A sequence variant in which a change has occurred within the region of the splice site
Incomplete terminal codon variant	LOW	1	A sequence variant where the final codon of an incompletely annotated transcript is changed
Stop retained variant	LOW	387	A sequence variant where at least one base in the terminator codon is changed, but the terminator remains
Synonymous variant	LOW	314503	A sequence variant where there is no resulting change to the encoded amino acid
Coding sequence variant	MODIFIER	3884	A sequence variant that changes the coding sequence
5prime UTR variant	MODIFIER	410859	A UTR variant of the 5' UTR
3prime UTR variant	MODIFIER	555320	A UTR variant of the 3' UTR
Noncoding transcript exon variant	MODIFIER	4528	A sequence variant that changes non-coding exon sequence in a non-coding transcript
Intron variant	MODIFIER	30194102	A transcript variant occurring within an intron
Noncoding transcript variant	MODIFIER	4573	A transcript variant of a noncoding RNA gene
Upstream gene variant	MODIFIER	3762100	A sequence variant located 5' of a gene
Downstream gene variant	MODIFIER	3389913	A sequence variant located 3' of a gene
Intergenic variant	MODIFIER	46895400	A sequence variant located in the intergenic region, between genes
